# Supplementary material for: Global and regional ocean mass budget closure since 2003
Source: Nat Commun. 2024 Feb 15;15:1416. doi: 10.1038/s41467-024-45726-w (PMC10869725; doi:10.1038/s41467-024-45726-w)
Supplement: Supplementary file 3 — Source Data [file 41467_2024_45726_MOESM3_ESM.xlsx]

## Sheet: Global
time	GRACE_intp	GRACE	GRACE_intp_err	GRACE_err	steAlt	steAlt_err	steAlt_mwr	steAlt_mwr_err	steAlt_halosteric_uncorrected	steAlt_halosteric_uncorrected_err	OMrecon	OMrecon_err	atmosphere	atmosphere_err	GIA	GIA_err	OBD	OBD_err	Steric_full_depth	Steric_full_depth_err	Thermosteric	Thermosteric_err	Halosteric	Halosteric_err	Halosteric_uncorrected	Halosteric_uncorrected_err	Steric_deep	Steric_deep_err	Alt_mwr	Alt_mwr_err	Alt_mwrcdr	Alt_mwrcdr_err	greenland	greenland_err	antarctic	antarctic_err	glacier	glacier_err	lws_natural	lws_natural_err	lws_human	lws_human_err
2003.04	-6.30115	-6.30115	0.341629	0.341629	-4.32922	7.22128	-4.32922	7.234	-3.36367	7.234	-5.34967	2.01014	0.530431	0.112829	0.601449	0.00056039	0.632479	0.428654	-3.27729	5.23153	-3.07423	4.71835	-0.203065	2.25966	-0.795928	2.25966	0.324476	1.04631	-6.97767	4.97655	-6.97767	0.00497655	-1.75071	0.513033	-0.380751	1.29966	-1.32313	0.935252	-1.6063	4.09862	-0.819213	2.04931
2003.12	-9.01675	-9.01675	0.463806	0.463806	-7.80355	7.24989	-7.80355	7.2576	-6.65717	7.2576	-9.38918	2.02695	0.0940017	0.0255428	0.581061	0.000565002	0.906502	0.334232	2.09737	5.24971	3.38344	4.73463	-1.28607	2.26775	-2.08625	2.26775	0.160178	1.04994	-4.78747	4.99896	-4.78747	0.00499896	-1.822	0.51533	-0.247677	1.31468	-1.39525	0.941443	-5.36088	4.11646	-0.657383	2.05823
2003.2	-10.5476	-10.5476	0.556039	0.556039	-7.70469	7.27984	-7.70469	7.2852	-6.46584	7.2852	-11.9483	2.04379	0.0268181	0.012106	0.560673	0.000569614	1.06615	0.279161	-0.846546	5.26966	1.24334	4.75283	-2.08988	2.27595	-3.01913	2.27595	-0.24906	1.05393	-7.44015	5.02142	-7.44015	0.00502142	-1.93491	0.51762	-0.229785	1.32055	-1.46041	0.947631	-7.7367	4.13459	-0.613319	2.06729
2003.28	-9.6145	-9.6145	0.636173	0.636173	-10.4623	7.30877	-10.4623	7.31433	-9.26839	7.31433	-13.213	2.06065	-0.174344	0.0281264	0.540284	0.000574227	1.10599	0.285095	0.223628	5.28865	1.43787	4.76965	-1.21424	2.28479	-2.13873	2.28479	-0.734765	1.05773	-9.1016	5.04343	-9.1016	0.00504343	-2.08615	0.519903	-0.260445	1.32548	-1.50384	0.953815	-8.53303	4.1526	-0.655214	2.0763
2003.37	-8.83398	-8.83398	0.70927	0.70927	-7.21132	7.3379	-7.21132	7.348	-6.18185	7.348	-10.4594	2.07754	-0.295093	0.0522763	0.519896	0.000578839	0.802779	0.385012	-2.99987	5.30767	-1.7043	4.78662	-1.29557	2.29339	-2.09201	2.29339	-0.850404	1.06153	-9.3858	5.06568	-9.3858	0.00506568	-2.15313	0.522179	-0.386912	1.33087	-1.55386	0.959994	-5.3407	4.17032	-0.729685	2.08516
2003.45	-4.84481	-4.84481	0.771241	0.771241	-6.68276	7.3652	-6.68276	7.38756	-5.94576	7.38756	-6.09644	2.09479	-1.4922	0.291698	0.499508	0.000583451	0.23434	0.57409	-4.69798	5.32428	-2.5031	4.80094	-2.19488	2.30194	-2.73787	2.30194	-0.966794	1.06486	-11.1441	5.08781	-11.1441	0.00508781	-1.94916	0.524447	-0.530185	1.33656	-1.37784	0.96617	-0.0995833	4.1875	-0.647473	2.09375
2003.53	-0.303055	-0.303055	0.825505	0.825505	-2.46218	7.3946	-2.46218	7.43642	-2.13118	7.43642	-0.619088	2.11256	-2.30983	0.455223	0.47912	0.000588064	-0.378003	0.787166	-4.53387	5.34388	-4.95859	4.81831	0.42472	2.31106	0.239522	2.31106	-0.857868	1.06878	-7.40292	5.10985	-7.40292	0.00510985	-1.23579	0.526709	-0.622588	1.34238	-0.860679	0.972342	5.03366	4.20467	-0.623862	2.10234
2003.62	6.03485	6.03485	0.877407	0.877407	-3.7664	7.42473	-3.7664	7.48346	-3.82815	7.48346	4.00193	2.1303	-2.25976	0.44521	0.458732	0.000592676	-0.734505	0.935243	-1.33659	5.36395	-2.66011	4.83616	1.32352	2.32025	1.48229	2.32025	-0.67817	1.07279	-5.8582	5.13245	-5.8582	0.00513245	-0.731042	0.528966	-0.637104	1.34731	-0.563791	0.97851	8.8644	4.22203	-0.670772	2.11102
2003.7	7.07222	7.07222	0.941165	0.941165	2.15616	7.45501	2.15616	7.51317	1.85316	7.51317	5.18115	2.14754	-1.34985	0.263228	0.438344	0.000597288	-0.651638	0.932561	-2.53148	5.38432	-5.13559	4.85395	2.6041	2.33026	2.96248	2.33026	-0.619675	1.07686	-1.0274	5.15496	-1.0274	0.00515496	-0.578979	0.531217	-0.575314	1.35215	-0.526681	0.984674	8.92793	4.24171	-0.715954	2.12086
2003.79	9.11067	9.11067	0.995272	0.995272	5.37914	7.48411	5.37914	7.53489	5.01412	7.53489	5.80634	2.16452	-0.0784256	0.0089427	0.417956	0.000601901	-0.514834	0.872832	-3.03853	5.40303	-3.46164	4.86985	0.423103	2.34035	0.802459	2.34035	-0.323359	1.08061	1.8455	5.1775	1.8455	0.0051775	-0.706823	0.53346	-0.495812	1.35695	-0.670034	0.990833	8.4089	4.25922	-0.651464	2.12961
2003.87	3.88199	3.88199	1.0355	1.0355	-0.127164	7.51211	-0.127164	7.54905	-0.417168	7.54905	4.1523	2.18152	0.120713	0.030885	0.397568	0.000606513	-0.254319	0.745564	-2.42079	5.41967	-4.41292	4.88433	1.99214	2.34864	2.25064	2.34864	0.204065	1.08393	-2.78292	5.20059	-2.78292	0.00520059	-0.836098	0.535697	-0.297621	1.36175	-0.738734	0.996989	6.42611	4.27581	-0.522075	2.13791
2003.95	-1.88943	-1.88943	1.06719	1.06719	-3.53169	7.54026	-3.53169	7.5654	-3.62461	7.5654	1.05427	2.19858	0.523701	0.111483	0.37718	0.000611125	0.084152	0.61595	-0.898312	5.43499	-1.51461	4.89768	0.616295	2.35623	0.632401	2.35623	0.595835	1.087	-4.33576	5.22527	-4.33576	0.00522527	-0.918326	0.537927	-0.0693232	1.36657	-0.850546	1.00314	2.80442	4.29247	-0.43565	2.14623
2004.04	-5.81743	-5.81743	1.10172	1.10172	-7.19646	7.57052	-7.19646	7.5846	-7.0411	7.5846	-4.46107	2.21562	0.114171	0.0295766	0.356792	0.000615738	0.478197	0.461772	3.04747	5.45334	3.88979	4.91383	-0.842326	2.36499	-1.12199	2.36499	0.53602	1.09067	-3.6536	5.24984	-3.6536	0.00524984	-0.941342	0.540149	0.113396	1.37172	-0.879711	1.00929	-2.52168	4.30926	-0.345902	2.15463
2004.12	-8.7051	-8.7051	1.13602	1.13602	-14.3153	7.5991	-14.3153	7.60705	-13.9516	7.60705	-8.91682	2.23269	0.298836	0.0665096	0.336404	0.00062035	0.813975	0.347444	6.79162	5.47075	6.7824	4.92946	0.00922286	2.37268	-0.530177	2.37268	0.48764	1.09415	-6.68199	5.27295	-6.68199	0.00527295	-0.983542	0.542364	0.228484	1.37667	-0.924405	1.01543	-7.30415	4.32643	-0.232041	2.16322
2004.2	-8.26448	-8.26448	1.17141	1.17141	-14.2678	7.62826	-14.2678	7.63416	-13.7228	7.63416	-11.7356	2.24977	-0.0349985	0.000257283	0.316015	0.000624962	1.01079	0.299823	7.21854	5.48764	6.74202	4.94458	0.476519	2.3802	-0.28871	2.3802	0.114388	1.09753	-6.01027	5.29744	-6.01027	0.00529744	-1.18436	0.544574	0.236429	1.38166	-0.987705	1.02157	-9.52764	4.34397	-0.237342	2.17198
2004.29	-11.062	-11.062	1.20275	1.20275	-10.5058	7.65774	-10.5058	7.66402	-9.76753	7.66402	-12.1216	2.26688	-0.139746	0.0212068	0.295627	0.000629575	1.03982	0.310038	4.65355	5.50516	4.24114	4.96043	0.412416	2.38768	-0.578377	2.38768	-0.776506	1.10103	-4.81083	5.32173	-4.81083	0.00532173	-1.25239	0.546776	0.163036	1.38637	-1.04935	1.0277	-9.55463	4.36137	-0.288513	2.18068
2004.37	-10.7227	-10.7227	1.2355	1.2355	-12.8588	7.68648	-12.8588	7.69635	-11.9682	7.69635	-9.31385	2.28401	0.226939	0.0521302	0.275239	0.000634187	0.768096	0.389376	1.63595	5.52177	3.54138	4.97534	-1.90543	2.39498	-3.0676	2.39498	-0.919473	1.10435	-10.4497	5.3459	-10.4497	0.0053459	-1.26227	0.548972	0.00734979	1.39109	-0.990267	1.03383	-6.9638	4.37828	-0.331808	2.18914
2004.45	-4.8685	-4.8685	1.27738	1.27738	-6.91677	7.7158	-6.91677	7.73729	-6.01334	7.73729	-3.72948	2.30115	-0.168892	0.027036	0.254851	0.000638799	0.191769	0.575921	-2.00673	5.53936	-0.95072	4.99122	-1.05601	2.40254	-2.23512	2.40254	-0.660205	1.10787	-8.75872	5.36988	-8.75872	0.00536988	-1.10734	0.55116	-0.14994	1.39579	-0.794819	1.03996	-1.24574	4.39463	-0.262748	2.19732
2004.54	0.0446997	0.0446997	1.31139	1.31139	1.69793	7.74389	1.69793	7.78832	2.46617	7.78832	2.41724	2.31865	-1.55418	0.304094	0.234463	0.000643412	-0.523958	0.830242	-5.64425	5.5556	-4.87877	5.00569	-0.765482	2.40994	-1.79743	2.40994	-0.596113	1.11112	-4.52797	5.39347	-4.52797	0.00539347	-0.589658	0.553344	-0.277341	1.40095	-0.394379	1.04608	5.52257	4.41079	-0.289763	2.2054
2004.62	6.7714	6.7714	1.34137	1.34137	5.72714	7.77302	5.72714	7.83408	6.27494	7.83408	7.60134	2.33595	-0.962974	0.185852	0.214075	0.000648024	-0.874534	0.975712	-6.92005	5.57335	-7.17558	5.02157	0.25553	2.41787	-0.523698	2.41787	-0.429936	1.11467	-2.11857	5.41699	-2.11857	0.00541699	-0.101051	0.555523	-0.366286	1.40566	-0.0205178	1.0522	9.37726	4.42714	-0.325087	2.21357
2004.7	8.45718	8.45718	1.36605	1.36605	8.34001	7.80164	8.34001	7.86196	8.66844	7.86196	9.16147	2.35315	-0.24088	0.0414336	0.193687	0.000652636	-0.839462	0.971566	-3.09203	5.59043	-4.32463	5.03655	1.2326	2.42613	0.72743	2.42613	-0.135413	1.11809	4.39769	5.44047	4.39769	0.00544047	-0.057421	0.557696	-0.367496	1.4103	-0.0409677	1.05832	10.139	4.44368	-0.270767	2.22184
2004.79	8.72586	8.72586	1.39024	1.39024	4.6427	7.83167	4.6427	7.88152	4.85851	7.88152	9.1335	2.37048	0.850861	0.176915	0.173299	0.000657249	-0.627712	0.884603	0.342794	5.60942	-1.9215	5.05354	2.26429	2.43461	1.93597	2.43461	0.014299	1.12188	4.36121	5.46402	4.36121	0.00546402	-0.169373	0.559862	-0.221516	1.41527	-0.19551	1.06443	9.00993	4.46019	-0.140886	2.23009
2004.87	4.84603	4.84603	1.42023	1.42023	2.64488	7.86047	2.64488	7.89509	2.88039	7.89509	5.80185	2.38784	0.920024	0.190747	0.152911	0.000661861	-0.258967	0.738223	-0.700113	5.62687	-0.707693	5.06945	0.00758008	2.4418	-0.288401	2.4418	0.253318	1.12537	1.68097	5.48737	1.68097	0.00548737	-0.274654	0.562023	-0.0493146	1.42012	-0.270077	1.07054	5.50946	4.47632	-0.0335877	2.23816
2004.95	0.449871	0.449871	1.45032	1.45032	2.51614	7.88856	2.51614	7.91119	2.86829	7.91119	2.15532	2.40535	1.31918	0.270577	0.132523	0.000666473	0.136477	0.59762	-0.732607	5.64339	-2.60669	5.08441	1.87408	2.4488	1.49862	2.4488	0.255771	1.12868	1.91926	5.51067	1.91926	0.00551067	-0.281381	0.564176	0.145741	1.42473	-0.36745	1.07664	1.33685	4.49256	0.00237584	2.24628
2005.04	-3.49859	-3.49859	1.47783	1.47783	-3.88029	7.91711	-3.88029	7.93015	-3.27322	7.93015	-3.08838	2.42275	0.938642	0.194471	0.112135	0.000671086	0.53513	0.454396	1.15962	5.66061	-0.718059	5.09901	1.87768	2.45817	1.28887	2.45817	0.252794	1.13212	-2.16104	5.53388	-2.16104	0.00553388	-0.339039	0.566323	0.306942	1.4294	-0.420271	1.08275	-3.6614	4.50909	0.0867461	2.25454
2005.12	-7.07611	-7.07611	1.50177	1.50177	-1.22321	7.94592	-1.22321	7.95278	-0.216708	7.95278	-7.25815	2.44012	0.755092	0.157761	0.0917464	0.000675698	0.842827	0.330198	0.604995	5.67833	0.522791	5.11384	0.0822033	2.46822	-0.856457	2.46822	0.170873	1.13567	0.24589	5.55696	0.24589	0.00555696	-0.535161	0.568465	0.365554	1.43408	-0.483869	1.08885	-7.54126	4.52574	0.181494	2.26287
2005.2	-9.98274	-9.98274	1.52342	1.52342	-0.531917	7.97572	-0.531917	7.98038	0.891002	7.98038	-9.94574	2.45752	0.807054	0.168153	0.0713583	0.00068031	1.057	0.272696	-0.289541	5.69717	1.30481	5.12956	-1.59435	2.47898	-2.90956	2.47898	-0.104225	1.13943	0.266617	5.5803	0.266617	0.0055803	-0.712351	0.570601	0.361131	1.43861	-0.559584	1.09494	-9.90882	4.5427	0.066839	2.27135
2005.28	-8.56314	-8.56314	1.54626	1.54626	-2.34177	8.00664	-2.34177	8.0124	-0.605842	8.0124	-10.8053	2.47485	0.224212	0.0515848	0.0509702	0.000684923	1.03007	0.303699	0.0516724	5.71795	1.44856	5.14695	-1.39689	2.49075	-3.00287	2.49075	-0.590387	1.14359	-1.23704	5.60328	-1.23704	0.00560328	-0.803216	0.572732	0.248646	1.44314	-0.632259	1.10104	-9.78966	4.55956	-0.0530402	2.27978
2005.37	-7.67387	-7.67387	1.56814	1.56814	-2.22949	8.0372	-2.22949	8.04712	-0.301614	8.04712	-7.92643	2.4922	-0.000370104	0.0066684	0.0305821	0.000689535	0.718185	0.399278	-0.633004	5.73832	0.277351	5.1637	-0.910355	2.5029	-2.70088	2.5029	-0.797516	1.14766	-2.1542	5.62615	-2.1542	0.00562615	-0.838211	0.574857	0.130858	1.44767	-0.611429	1.10713	-6.42085	4.57592	-0.186426	2.28796
2005.45	-0.892492	-0.892492	1.59412	1.59412	1.80368	8.06688	1.80368	8.09271	3.79831	8.09271	-1.35987	2.50968	-0.961586	0.185575	0.010194	0.000694147	-0.0298685	0.645825	-3.8201	5.75764	-1.53931	5.17985	-2.28079	2.51386	-4.14009	2.51386	-0.795471	1.15153	-2.07211	5.64884	-2.07211	0.00564884	-0.646273	0.576975	-0.058944	1.45216	-0.373022	1.11322	0.950674	4.59185	-0.270722	2.29592
2005.53	5.19371	5.19371	1.62061	1.62061	9.26088	8.09375	9.26088	8.14024	11.1217	8.14024	3.63022	2.52757	-1.96711	0.38668	-0.010194	0.00069876	-0.606443	0.868377	-8.79407	5.77535	-5.76631	5.19458	-3.02777	2.52408	-4.75945	2.52408	-0.5566	1.15507	-0.177605	5.66915	-0.177605	0.00566915	-0.116024	0.57909	-0.227356	1.4567	0.118292	1.1193	6.15149	4.60777	-0.32907	2.30388
2005.62	9.2784	9.2784	1.64586	1.64586	10.7204	8.12177	10.7204	8.18542	12.2143	8.18542	8.58508	2.54524	-1.44923	0.283104	-0.0305821	0.000703372	-0.928238	1.0183	-7.87242	5.79481	-6.43717	5.21168	-1.43524	2.53343	-2.81315	2.53343	-0.239548	1.15896	1.88659	5.68932	1.88659	0.00568932	0.557944	0.581201	-0.314778	1.46116	0.514435	1.12539	9.68454	4.62393	-0.407825	2.31196
2005.7	9.54199	9.54199	1.6687	1.6687	9.69427	8.14799	9.69427	8.21616	10.6707	8.21616	10.9308	2.56271	-0.678717	0.129001	-0.0509702	0.000707984	-0.969778	1.05564	-2.01678	5.8107	-1.49558	5.22546	-0.521202	2.54142	-1.40594	2.54142	-0.253856	1.16214	6.68054	5.71057	6.68054	0.00571057	0.609872	0.583306	-0.302026	1.46561	0.571131	1.13146	11.1847	4.64058	-0.454139	2.32029
2005.79	8.61923	8.61923	1.69244	1.69244	8.18277	8.1758	8.18277	8.23581	8.6129	8.23581	10.5961	2.58015	0.215925	0.0499275	-0.0713583	0.000712597	-0.801386	0.991959	1.05577	5.82769	0.0597892	5.24068	0.995983	2.54898	0.627104	2.54898	0.161382	1.16554	8.43132	5.73293	8.43132	0.00573293	0.559777	0.585406	-0.244042	1.47006	0.429964	1.13754	10.0495	4.65686	-0.415047	2.32843
2005.87	9.61743	9.61743	1.71497	1.71497	10.3254	8.20352	10.3254	8.25038	10.3169	8.25038	8.76396	2.5978	1.17273	0.241289	-0.0917464	0.000717209	-0.521565	0.877604	-1.38594	5.84468	-3.98996	5.25592	2.60402	2.55648	2.65233	2.55648	0.524532	1.16894	8.41671	5.7552	8.41671	0.0057552	0.522709	0.587499	-0.0918741	1.47448	0.343147	1.14362	7.12757	4.67279	-0.310322	2.3364
2005.95	3.68694	3.68694	1.74423	1.74423	3.02604	8.23062	3.02604	8.261	2.77489	8.261	4.40464	2.61562	1.61431	0.329603	-0.112135	0.000721821	-0.142358	0.707467	2.26802	5.86092	0.819646	5.27041	1.44837	2.56383	1.74482	2.56383	0.592933	1.17218	5.15226	5.77732	5.15226	0.00577732	0.344164	0.589587	0.0402169	1.48001	0.266891	1.14969	2.30263	4.68865	-0.16357	2.34433
2006.04	-3.09319	-3.09319	1.76906	1.76906	-3.13796	8.25929	-3.13796	8.27777	-3.48826	8.27777	-1.88113	2.63332	1.20573	0.247888	-0.132523	0.000726434	0.262241	0.552572	2.34322	5.87931	2.3009	5.28711	0.0423187	2.57154	0.475337	2.57154	0.762414	1.17586	-0.52029	5.79949	-0.52029	0.00579949	0.210119	0.591671	0.166099	1.48492	0.231086	1.15576	-3.7371	4.70585	0.0429421	2.35293
2006.12	-6.65612	-6.65612	1.7903	1.7903	-4.65269	8.29018	-4.65269	8.30147	-5.04607	8.30147	-6.91005	2.65087	0.553368	0.117416	-0.152911	0.000731046	0.599263	0.432562	3.64593	5.90096	3.26328	5.30676	0.38265	2.58062	0.916288	2.58062	0.561484	1.18019	-0.378851	5.82153	-0.378851	0.00582153	0.124314	0.593749	0.259207	1.4893	0.173152	1.16182	-8.17185	4.72228	0.151761	2.36114
2006.2	-9.89728	-9.89728	1.81119	1.81119	-5.44456	8.32062	-5.44456	8.32944	-5.83956	8.32944	-9.88439	2.66845	0.577794	0.122301	-0.173299	0.000735658	0.822186	0.38305	3.89509	5.9219	3.57756	5.32565	0.317534	2.58966	0.909253	2.58966	0.189268	1.18438	-0.693187	5.84364	-0.693187	0.00584364	0.102411	0.595821	0.254185	1.49366	0.111354	1.16788	-11.1275	4.73883	0.197365	2.36941
2006.28	-10.5587	-10.5587	1.83331	1.83331	-9.44073	8.34898	-9.44073	8.35871	-9.81123	8.35871	-11.3151	2.68605	0.555159	0.117774	-0.193687	0.000740271	0.87605	0.403004	5.52582	5.94005	6.24482	5.34183	-0.719003	2.59789	-0.108014	2.59789	0.000359103	1.18801	-3.01604	5.86562	-3.01604	0.00586562	0.106805	0.597888	0.153969	1.49801	0.0284143	1.17394	-12.4018	4.7555	0.242379	2.37775
2006.37	-4.93674	-4.93674	1.8545	1.8545	-4.81043	8.37673	-4.81043	8.39104	-5.17426	8.39104	-7.70173	2.70367	0.546704	0.116083	-0.214075	0.000744883	0.566897	0.489565	3.15179	5.95728	3.65937	5.35707	-0.507577	2.60596	0.128474	2.60596	-0.46582	1.19146	-1.06011	5.88766	-1.06011	0.00588766	0.0528645	0.599948	-0.000572296	1.50235	0.0302229	1.18	-8.50418	4.77164	0.173232	2.38582
2006.45	-2.95775	-2.95775	1.87816	1.87816	-2.03982	8.40377	-2.03982	8.43254	-2.45224	8.43254	-1.24378	2.72127	-0.325906	0.0584387	-0.234463	0.000749495	-0.0927839	0.695643	1.60726	5.97372	3.1215	5.37132	-1.51423	2.61422	-0.809131	2.61422	-0.434735	1.19474	-0.530895	5.90949	-0.530895	0.00590949	0.154958	0.602004	-0.148772	1.50688	0.217333	1.18606	-1.45377	4.78743	0.312379	2.39371
2006.53	6.10157	6.10157	1.89947	1.89947	4.97738	8.43059	4.97738	8.48544	4.42189	8.48544	6.03446	2.73909	-1.31898	0.257054	-0.254851	0.000754108	-0.842391	0.962817	-1.52255	5.99003	-0.169568	5.38551	-1.35298	2.62234	-0.500053	2.62234	-0.158547	1.19801	2.59445	5.93113	2.59445	0.00593113	0.504032	0.604054	-0.266499	1.5112	0.727196	1.19211	5.94438	4.80363	0.444336	2.40182
2006.62	8.71946	8.71946	1.91993	1.91993	6.43494	8.45943	6.43494	8.53182	5.61113	8.53182	11.0116	2.75687	-1.14242	0.221742	-0.275239	0.00075872	-1.17877	1.10852	-0.922264	6.0091	0.97903	5.40259	-1.90129	2.63083	-0.804196	2.63083	0.651816	1.20182	4.28723	5.95286	4.28723	0.00595286	1.15136	0.606101	-0.296824	1.51556	1.11224	1.19816	9.66703	4.81947	0.520236	2.40974
2006.7	12.9844	12.9844	1.93867	1.93867	14.3599	8.4872	14.3599	8.56063	13.1868	8.56063	12.9602	2.77452	-0.313203	0.0558982	-0.295627	0.000763332	-1.13845	1.11833	-1.72911	6.02659	-2.62933	5.41854	0.900216	2.63803	2.28848	2.63803	0.483186	1.20532	11.4634	5.97465	11.4634	0.00597465	1.22688	0.608143	-0.245918	1.51995	1.19066	1.20421	10.5537	4.83517	0.548084	2.41759
2006.79	14.5127	14.5127	1.95993	1.95993	13.8801	8.51368	13.8801	8.57789	12.4003	8.57789	12.9007	2.7922	0.261581	0.0590586	-0.316015	0.000767945	-0.992879	1.04707	-1.48339	6.04258	-2.47678	5.43297	0.993389	2.64493	2.60889	2.64493	0.204103	1.20852	11.3947	5.99613	11.3947	0.00599613	1.2106	0.61018	-0.105402	1.52426	1.05817	1.21025	9.82798	4.85074	0.647754	2.42537
2006.87	6.69746	6.69746	1.98351	1.98351	7.8654	8.53634	7.8654	8.57954	6.18128	8.57954	9.1872	2.81008	1.25364	0.25747	-0.336404	0.000772557	-0.537512	0.859423	0.958519	6.05854	0.271114	5.44708	0.687405	2.6524	2.42084	2.6524	0.57084	1.21171	8.26664	6.01222	8.26664	0.00601222	1.19503	0.612211	0.09175	1.52852	0.988764	1.21629	4.97313	4.86603	0.684872	2.43301
2006.95	0.695644	0.695644	2.01119	2.01119	3.78866	8.56261	3.78866	8.59142	1.99027	8.59142	4.34086	2.82802	1.35929	0.278601	-0.356792	0.000777169	-0.114532	0.702709	4.39883	6.07427	3.34529	5.4608	1.05353	2.66014	2.81904	2.66014	0.699268	1.21485	8.06172	6.03366	8.06172	0.00603366	1.1974	0.614237	0.290633	1.53281	0.860777	1.22233	-0.127781	4.882	0.760538	2.441
2007.04	-3.95192	-3.95192	2.03591	2.03591	-2.77677	8.58794	-2.77677	8.60654	-4.60567	8.60654	-1.56851	2.84591	1.1598	0.238702	-0.37718	0.000781782	0.324568	0.565356	3.46772	6.08863	2.77227	5.47304	0.695444	2.66781	2.42227	2.66781	0.721835	1.21773	1.00325	6.05513	1.00325	0.00605513	1.14971	0.616258	0.481656	1.53706	0.808199	1.22837	-6.07454	4.89787	0.906667	2.44894
2007.12	-6.58826	-6.58826	2.0608	2.0608	-5.6994	8.61468	-5.6994	8.6273	-7.47691	8.6273	-5.54125	2.86375	0.931357	0.193014	-0.397568	0.000786394	0.630686	0.466329	6.96378	6.10507	5.71879	5.48778	1.245	2.67511	2.86691	2.67511	0.894451	1.22101	1.89051	6.07651	1.89051	0.00607651	0.984195	0.618274	0.574072	1.54129	0.758228	1.2344	-9.7568	4.914	0.967692	2.457
2007.2	-6.49207	-6.49207	2.08161	2.08161	-6.19285	8.64213	-6.19285	8.65203	-7.82865	8.65203	-7.96457	2.88157	0.670736	0.14089	-0.417956	0.000791006	0.78575	0.413549	6.5484	6.12246	5.49219	5.50364	1.05622	2.68225	2.49614	2.68225	0.508149	1.22449	1.17379	6.09795	1.17379	0.00609795	0.987404	0.620286	0.578399	1.54551	0.670991	1.24044	-11.7796	4.93043	0.907475	2.46521
2007.28	-7.27935	-7.27935	2.09954	2.09954	-1.55681	8.66911	-1.55681	8.6795	-2.99688	8.6795	-8.1538	2.89935	0.221717	0.0510858	-0.438344	0.000795618	0.722887	0.424358	3.73946	6.13943	4.13984	5.51889	-0.400383	2.68969	0.81548	2.68969	0.033748	1.22789	2.93023	6.11915	2.93023	0.00611915	0.898071	0.622292	0.508453	1.54971	0.591064	1.24647	-11.1693	4.94657	0.796222	2.47328
2007.37	-6.68597	-6.68597	2.11836	2.11836	-2.42808	8.6946	-2.42808	8.71093	-3.69627	8.71093	-5.20049	2.91715	-0.0400133	0.00126025	-0.458732	0.000800231	0.405035	0.532883	0.680406	6.15431	0.968391	5.5322	-0.287985	2.69636	0.738771	2.69636	-0.486896	1.23086	-1.32971	6.14032	-1.32971	0.00614032	0.879333	0.624294	0.390131	1.5539	0.585209	1.2525	-7.71044	4.96224	0.69529	2.48112
2007.45	-2.8475	-2.8475	2.14044	2.14044	-1.66403	8.72072	-1.66403	8.75293	-2.802	8.75293	0.188977	2.93505	-0.893585	0.171975	-0.47912	0.000804843	-0.198024	0.749785	0.691136	6.17024	0.382304	5.54693	0.308832	2.70249	1.19284	2.70249	-0.421004	1.23405	-1.16842	6.16132	-1.16842	0.00616132	1.02257	0.62629	0.268683	1.5581	0.780815	1.25852	-1.69636	4.97755	0.706851	2.48878
2007.53	4.82046	4.82046	2.15802	2.15802	2.50322	8.74616	2.50322	8.80178	1.46223	8.80178	5.82326	2.95319	-1.66141	0.32554	-0.499508	0.000809455	-0.802449	0.987425	-1.91179	6.18743	-1.30492	5.56289	-0.606876	2.70898	0.167818	2.70898	-0.0117006	1.23749	-0.22523	6.18011	-0.22523	0.00618011	1.71356	0.628285	0.173312	1.56229	1.31702	1.26455	3.62647	4.99281	0.654312	2.49641
2007.62	9.62865	9.62865	2.17517	2.17517	9.12637	8.77089	9.12637	8.84247	8.13697	8.84247	9.34447	2.97138	-1.7432	0.341897	-0.519896	0.000814068	-1.07579	1.12234	-3.77001	6.20365	-3.96267	5.57768	0.19266	2.71564	0.903257	2.71564	0.221689	1.24073	4.24965	6.19886	4.24965	0.00619886	2.38135	0.630276	0.136917	1.56657	1.76398	1.27057	6.29743	5.00821	0.507994	2.50411
2007.7	12.3911	12.3911	2.19069	2.19069	10.7124	8.79804	10.7124	8.86933	9.73216	8.86933	11.0336	2.98926	-0.437818	0.0808212	-0.540284	0.00081868	-1.00049	1.12169	-1.77049	6.22124	-1.45693	5.59349	-0.313555	2.72337	0.368548	2.72337	0.383154	1.24425	7.9209	6.21966	7.9209	0.00621966	2.42548	0.632263	0.16796	1.57071	1.81636	1.27659	6.65509	5.02369	0.406536	2.51184
2007.79	14.0533	14.0533	2.20852	2.20852	9.73325	8.82395	9.73325	8.88754	8.73825	8.88754	11.9393	3.00723	0.841443	0.175031	-0.560673	0.000823292	-0.875121	1.06075	-0.196015	6.2372	-0.901189	5.60745	0.705174	2.73116	1.37943	2.73116	0.789706	1.24744	8.67424	6.24034	8.67424	0.00624034	2.32096	0.634246	0.321058	1.57485	1.65886	1.2826	6.38757	5.03931	0.409432	2.51966
2007.87	12.4644	12.4644	2.2245	2.2245	8.65623	8.84967	8.65623	8.90079	7.67527	8.90079	10.5185	3.02538	1.46936	0.300614	-0.581061	0.000827905	-0.651629	0.952078	1.33906	6.25281	-0.0148601	5.62151	1.35392	2.73793	2.00551	2.73793	0.880298	1.25056	9.35019	6.26111	9.35019	0.00626111	2.22585	0.636224	0.528291	1.57903	1.58289	1.28862	4.22704	5.05466	0.485114	2.52733
2007.95	6.02174	6.02174	2.24167	2.24167	2.03778	8.87652	2.03778	8.9114	1.14232	8.9114	6.44136	3.04361	1.63342	0.333426	-0.601449	0.000832517	-0.291892	0.787201	3.6871	6.27009	2.92234	5.63716	0.764762	2.74525	1.34269	2.74525	0.909772	1.25402	5.43503	6.2818	5.43503	0.0062818	2.07841	0.638198	0.775862	1.58317	1.51352	1.29463	-0.143609	5.07006	0.583753	2.53503
2008.04	3.10129	3.10129	2.25684	2.25684	-1.27925	8.90335	-1.27925	8.92609	-2.00773	8.92609	1.15918	3.06179	1.44196	0.295135	-0.621837	0.000837129	0.0748865	0.636485	4.93248	6.28746	3.27576	5.65327	1.65672	2.75185	2.09005	2.75185	0.663583	1.25749	3.73084	6.30235	3.73084	0.00630235	1.9925	0.640168	0.973712	1.58727	1.473	1.30064	-5.50063	5.08543	0.778633	2.54272
2008.12	-3.78743	-3.78743	2.2741	2.2741	-4.78812	8.93184	-4.78812	8.94648	-5.27201	8.94648	-4.84993	3.07995	1.33826	0.274395	-0.642225	0.000841742	0.481554	0.511399	5.23321	6.30705	4.99878	5.67174	0.234431	2.75866	0.43933	2.75866	0.323175	1.26141	0.923202	6.32306	0.923202	0.00632306	1.92673	0.642134	1.11283	1.59149	1.41823	1.30664	-11.657	5.10123	1.011	2.55062
2008.2	-5.74016	-5.74016	2.2931	2.2931	-5.62258	8.96147	-5.62258	8.97347	-5.84356	8.97347	-8.07083	3.09804	0.96231	0.199204	-0.662613	0.000846354	0.693169	0.463723	7.29117	6.32852	7.5257	5.69198	-0.234533	2.76615	-0.288834	2.76615	-0.212967	1.2657	2.38136	6.34348	2.38136	0.00634348	1.88549	0.644095	1.17346	1.59561	1.36479	1.31265	-14.5483	5.11733	1.09141	2.55866
2008.29	-9.1157	-9.1157	2.31026	2.31026	-6.54842	8.98915	-6.54842	9.00164	-6.54638	9.00164	-8.42293	3.11611	0.854909	0.177724	-0.683001	0.000850966	0.708712	0.473749	6.64432	6.34716	6.86028	5.70922	-0.215964	2.7733	-0.496285	2.7733	-0.376382	1.26943	0.842881	6.36399	0.842881	0.00636399	1.84645	0.646051	1.12718	1.59977	1.27977	1.31865	-14.6319	5.13328	1.10062	2.56664
2008.37	-5.95472	-5.95472	2.32967	2.32967	-3.00823	9.0147	-3.00823	9.03348	-2.84487	9.03348	-4.20381	3.13417	0.63709	0.13416	-0.703389	0.000855579	0.303554	0.581845	6.80509	6.36361	7.44979	5.72427	-0.644696	2.77998	-1.09222	2.77998	-0.41671	1.27272	4.1368	6.38366	4.1368	0.00638366	1.84223	0.648003	1.02891	1.60388	1.26587	1.32465	-10.128	5.14873	1.15006	2.57437
2008.45	3.5332	3.5332	2.35054	2.35054	3.62028	9.04026	3.62028	9.07443	3.85243	9.07443	1.11104	3.15224	-0.666386	0.126535	-0.723777	0.000860191	-0.342129	0.786313	2.09696	6.37952	3.11051	5.73875	-1.01355	2.78658	-1.53655	2.78658	-0.273643	1.2759	5.38542	6.40388	5.38542	0.00640388	2.01024	0.649951	0.87423	1.60793	1.49937	1.33064	-3.9113	5.16366	1.30488	2.58183
2008.54	9.27687	9.27687	2.36644	2.36644	7.62479	9.06544	7.62479	9.12189	7.81502	9.12189	7.04064	3.17055	-1.59951	0.31316	-0.744165	0.000864803	-0.986513	1.01281	0.317601	6.39506	0.866514	5.75277	-0.548914	2.79328	-1.03367	2.79328	0.0433645	1.27901	6.9411	6.42393	6.9411	0.00642393	2.72274	0.651896	0.766418	1.61198	1.96911	1.33664	1.81586	5.17858	1.36602	2.58929
2008.62	12.4458	12.4458	2.38299	2.38299	12.4257	9.0923	12.4257	9.16433	12.4816	9.16433	10.827	3.18896	-1.82546	0.35835	-0.764553	0.000869416	-1.26665	1.1462	-1.84616	6.41321	-1.48878	5.76921	-0.357379	2.80098	-0.714137	2.80098	0.387306	1.28264	9.27399	6.44376	9.27399	0.00644376	3.29632	0.653839	0.706912	1.61602	2.29543	1.34263	5.01706	5.19438	1.33676	2.59719
2008.7	13.6321	13.6321	2.39911	2.39911	15.7077	9.11793	15.7077	9.19022	15.5475	9.19022	12.9131	3.20711	-0.851544	0.163566	-0.784942	0.000874028	-1.24178	1.14985	-2.47827	6.42932	-1.73387	5.78371	-0.744402	2.808	-0.909388	2.808	0.546254	1.28586	11.9687	6.46389	11.9687	0.00646389	3.29115	0.655779	0.731485	1.62004	2.34395	1.34862	6.10695	5.20946	1.29108	2.60473
2008.79	15.6982	15.6982	2.4156	2.4156	15.2405	9.14245	15.2405	9.20802	14.7804	9.20802	13.56	3.2252	-0.0208574	0.00257094	-0.80533	0.00087864	-1.12518	1.09636	-0.253722	6.44402	-0.112882	5.7969	-0.14084	2.81449	-0.0532146	2.81449	0.704053	1.2888	13.8603	6.48385	13.8603	0.00648385	3.16857	0.657714	0.800754	1.62407	2.18516	1.3546	6.05155	5.22431	1.37483	2.61216
2008.87	13.3009	13.3009	2.43367	2.43367	12.6078	9.16768	12.6078	9.22	11.82	9.22	10.6837	3.24334	0.553876	0.117518	-0.825718	0.000883253	-0.772007	0.98035	0.548341	6.45971	-0.899613	5.81102	1.44795	2.82133	1.80734	2.82133	0.82536	1.29194	12.4154	6.50382	12.4154	0.00650382	3.01524	0.659646	0.963675	1.62815	2.12118	1.36059	2.54165	5.239	1.48803	2.6195
2008.95	7.63506	7.63506	2.45257	2.45257	8.48791	9.19227	8.48791	9.22857	7.43678	9.22857	6.52397	3.26157	0.922885	0.191319	-0.846106	0.000887865	-0.392061	0.817345	2.36755	6.47466	0.821341	5.82448	1.54621	2.82785	2.12741	2.82785	0.420517	1.29493	10.4692	6.52362	10.4692	0.00652362	2.83942	0.661574	1.14888	1.63215	2.07128	1.36657	-2.06176	5.2536	1.60326	2.6268
2009.04	0.840992	0.840992	2.47215	2.47215	3.90611	9.21548	3.90611	9.2402	2.67434	9.2402	1.39277	3.27981	0.960515	0.198845	-0.866494	0.000892477	-0.0347263	0.675106	4.85414	6.48978	4.20868	5.83821	0.645456	2.83417	1.38675	2.83417	-0.0359094	1.29796	8.73288	6.54131	8.73288	0.00654131	2.79593	0.663498	1.32672	1.63614	2.02294	1.37255	-7.52655	5.26932	1.81321	2.63466
2009.12	-0.0141577	-0.0141577	2.49147	2.49147	-0.580711	9.24068	-0.580711	9.25877	-1.96183	9.25877	-3.82075	3.298	0.450019	0.0967462	-0.886882	0.000897089	0.27759	0.578194	6.60741	6.50581	6.20897	5.85297	0.398444	2.84046	1.27451	2.84046	-0.152518	1.30116	6.34759	6.5609	6.34759	0.0065609	2.73494	0.665418	1.39779	1.64012	1.97578	1.37853	-12.361	5.28473	1.98172	2.64236
2009.2	-3.54418	-3.54418	2.51235	2.51235	-1.01398	9.26565	-1.01398	9.28103	-2.54336	9.28103	-6.89025	3.3162	0.335841	0.0739106	-0.90727	0.000901702	0.488216	0.533735	8.23347	6.52147	7.57665	5.86733	0.656822	2.84676	1.6635	2.84676	-0.854498	1.30429	7.74584	6.58054	7.74584	0.00658054	2.75871	0.667333	1.35306	1.64409	1.91463	1.38451	-15.2716	5.30037	2.01907	2.65018
2009.28	-5.63088	-5.63088	2.52997	2.52997	-1.72298	9.29003	-1.72298	9.30635	-3.40547	9.30635	-7.69162	3.3344	0.00257768	0.00725795	-0.927658	0.000906314	0.503427	0.550816	8.03092	6.53629	7.81933	5.88054	0.211586	2.85347	1.35908	2.85347	-1.41617	1.30726	6.85423	6.60017	6.85423	0.00660017	2.72271	0.669245	1.27296	1.64827	1.86143	1.39048	-15.6141	5.316	2.06278	2.658
2009.37	-3.74404	-3.74404	2.54887	2.54887	-0.00783857	9.31394	-0.00783857	9.33752	-1.88061	9.33752	-3.93334	3.35263	-0.3736	0.0679776	-0.948046	0.000910926	0.115558	0.662925	4.19301	6.55237	4.59915	5.8951	-0.406137	2.86032	0.935854	2.86032	-1.68913	1.31047	4.35658	6.61789	4.35658	0.00661789	2.62909	0.671152	1.13577	1.65223	1.84233	1.39646	-11.3101	5.33119	2.14317	2.66559
2009.45	2.20282	2.20282	2.56961	2.56961	4.97435	9.33734	4.97435	9.38048	2.86602	9.38048	3.4735	3.371	-1.13618	0.220493	-0.968434	0.000915539	-0.640677	0.898216	0.770284	6.56785	-0.162013	5.90875	0.932297	2.86765	2.53297	2.86765	-1.65336	1.31357	5.11861	6.63548	5.11861	0.00663548	2.73696	0.673056	0.97455	1.65617	2.05396	1.40243	-3.26509	5.34593	2.1093	2.67296
2009.53	7.86554	7.86554	2.59003	2.59003	11.2336	9.3593	11.2336	9.42625	8.91427	9.42625	9.57212	3.38973	-2.19426	0.43211	-0.988823	0.000920151	-1.29503	1.1209	-0.710922	6.5814	-2.28042	5.92057	1.5695	2.8743	3.41742	2.8743	-1.23573	1.31628	9.2147	6.65297	9.2147	0.00665297	3.22145	0.674957	0.841156	1.66015	2.6748	1.4084	2.95429	5.36047	2.07467	2.68024
2009.62	12.7198	12.7198	2.60684	2.60684	16.4347	9.38274	16.4347	9.47016	13.9824	9.47016	15.2955	3.40846	-2.17503	0.428263	-1.00921	0.000924763	-1.71628	1.28319	-0.822294	6.59534	-1.77914	5.93287	0.956848	2.88089	2.9749	2.88089	-0.808626	1.31907	13.8608	6.67215	13.8608	0.00667215	3.84505	0.676856	0.808184	1.66422	3.06898	1.41436	7.73855	5.37511	2.00979	2.68755
2009.7	15.859	15.859	2.62231	2.62231	22.4516	9.40591	22.4516	9.49872	19.8954	9.49872	18.1707	3.42708	-1.85018	0.363293	-1.0296	0.000929376	-1.80544	1.32394	-1.9683	6.60871	-1.4241	5.94452	-0.54419	2.88752	1.60584	2.88752	-0.2463	1.32174	18.6429	6.6915	18.6429	0.0066915	3.89044	0.67875	0.862958	1.66818	3.12406	1.42033	10.1462	5.38976	1.99724	2.69488
2009.79	19.8995	19.8995	2.64389	2.64389	18.921	9.42918	18.921	9.51192	16.2468	9.51192	18.9265	3.44538	0.00491277	0.00772497	-1.04999	0.000933988	-1.59771	1.25127	3.24398	6.62223	2.01535	5.95642	1.22863	2.89396	3.52037	2.89396	0.000689795	1.32445	20.5592	6.71086	20.5592	0.00671086	3.80568	0.680641	0.990601	1.67208	2.98042	1.42629	9.15056	5.40423	1.99437	2.70211
2009.87	17.3705	17.3705	2.65943	2.65943	16.6111	9.45302	16.6111	9.51838	13.8496	9.51838	16.4374	3.46374	0.67866	0.142474	-1.07037	0.0009386	-1.257	1.11296	4.62844	6.63666	3.75501	5.96928	0.873423	2.9005	3.27623	2.9005	0.25361	1.32733	19.9886	6.7301	19.9886	0.0067301	3.74943	0.682528	1.17618	1.67597	2.85965	1.43225	6.01472	5.41855	1.95876	2.70927
2009.95	10.4766	10.4766	2.67292	2.67292	11.162	9.47625	11.162	9.52594	8.37054	9.52594	12.5112	3.4822	1.132	0.233141	-1.09076	0.000943213	-0.886437	0.971253	5.32022	6.65016	4.53846	5.98101	0.781768	2.90726	3.23206	2.90726	0.340743	1.33003	15.5989	6.74942	15.5989	0.00674942	3.66077	0.684412	1.39529	1.67985	2.77297	1.43821	1.61946	5.43282	1.93066	2.71641
2010.04	0.933697	0.933697	2.6908	2.6908	4.89774	9.50047	4.89774	9.53569	2.12186	9.53569	6.61679	3.50069	1.16599	0.239941	-1.11115	0.000947825	-0.433002	0.818331	6.87215	6.66514	6.08514	5.99456	0.787014	2.91364	3.22925	2.91364	0.561531	1.33303	11.3455	6.76866	11.3455	0.00676866	3.58857	0.686293	1.57912	1.68372	2.73886	1.44417	-4.3026	5.44749	1.84683	2.72375
2010.12	1.17157	1.17157	2.70628	2.70628	5.76852	9.52683	5.76852	9.55276	3.06666	9.55276	1.80239	3.51908	0.497447	0.106232	-1.13154	0.000952437	-0.111302	0.703025	5.25959	6.68316	3.90368	6.01111	1.35591	2.92083	3.71625	2.92083	0.0668945	1.33663	10.9425	6.78789	10.9425	0.00678789	3.43882	0.68817	1.75023	1.68758	2.67456	1.45012	-8.30665	5.46259	1.74798	2.7313
2010.2	0.54243	0.54243	2.72187	2.72187	3.68322	9.55192	3.68322	9.57402	1.15288	9.57402	-0.962399	3.53747	0.259676	0.0586776	-1.15193	0.00095705	0.102415	0.649878	8.09815	6.69939	6.2938	6.02587	1.80435	2.92758	3.96634	2.92758	-0.129041	1.33988	11.9169	6.80712	11.9169	0.00680712	3.39715	0.690043	1.82797	1.69157	2.59558	1.45608	-10.7393	5.4777	1.69651	2.73885
2010.28	0.0240807	0.0240807	2.73723	2.73723	3.79255	9.57754	3.79255	9.60024	1.53165	9.60024	-1.97624	3.55588	-0.379848	0.0692271	-1.17232	0.000961662	0.0850811	0.659579	6.30177	6.7165	5.84916	6.0409	0.452603	2.93581	2.31062	2.93581	-0.785387	1.3433	10.2173	6.82622	10.2173	0.00682622	3.43978	0.691912	1.79804	1.6956	2.51861	1.46203	-10.9313	5.49268	1.57845	2.74634
2010.37	0.805624	0.805624	2.75219	2.75219	3.88299	9.60176	3.88299	9.63161	1.94858	9.63161	0.681227	3.5744	-1.06047	0.205351	-1.1927	0.000966274	-0.238839	0.757316	6.12988	6.73167	4.93631	6.05407	1.19358	2.94341	2.70513	2.94341	-1.12185	1.34633	9.80423	6.84527	9.80423	0.00684527	3.4377	0.693778	1.70652	1.69946	2.49782	1.46797	-7.33944	5.50728	1.4391	2.75364
2010.45	8.95508	8.95508	2.76911	2.76911	9.67804	9.62725	9.67804	9.67717	8.10093	9.67717	6.77867	3.59313	-1.80466	0.35419	-1.21309	0.000970887	-0.890456	0.981222	3.34223	6.74853	3.26051	6.0689	0.0817165	2.95146	1.24658	2.95146	-0.881691	1.34971	12.1469	6.86444	12.1469	0.00686444	3.68485	0.695639	1.61904	1.70481	2.69811	1.47392	-0.913122	5.52159	1.49445	2.7608
2010.53	13.1337	13.1337	2.78395	2.78395	13.8126	9.65168	13.8126	9.72843	12.5542	9.72843	11.9204	3.61236	-2.89058	0.571373	-1.23348	0.000975499	-1.5073	1.21901	1.56061	6.76417	2.7926	6.08299	-1.23199	2.95824	-0.357662	2.95824	-0.586042	1.35283	13.8544	6.88332	13.8544	0.00688332	4.42503	0.697499	1.54382	1.70896	3.22256	1.47986	4.13007	5.53578	1.48947	2.76789
2010.62	17.0289	17.0289	2.79728	2.79728	20.1182	9.67645	20.1182	9.7717	19.0625	9.7717	15.6586	3.63144	-2.58007	0.509271	-1.25387	0.000980111	-1.76144	1.3603	-3.04951	6.78033	-2.38358	6.09804	-0.665923	2.96425	0.0259961	2.96425	-0.419978	1.35607	15.2859	6.90217	15.2859	0.00690217	5.09173	0.699358	1.48137	1.71283	3.64891	1.48581	6.58836	5.55034	1.42825	2.77517
2010.7	19.2876	19.2876	2.81236	2.81236	16.9407	9.70152	16.9407	9.79601	15.9444	9.79601	16.8563	3.65006	-1.26355	0.245967	-1.27426	0.000984723	-1.6331	1.35661	-1.11789	6.7968	0.52463	6.11339	-1.64252	2.97034	-1.0077	2.97034	-0.0114554	1.35936	14.1962	6.92113	14.1962	0.00692113	5.24437	0.701213	1.5322	1.71675	3.71111	1.49175	6.26662	5.56531	1.36552	2.78265
2010.79	19.2205	19.2205	2.8257	2.8257	15.8161	9.72618	15.8161	9.81411	14.7446	9.81411	17.9456	3.66855	-0.194867	0.0322311	-1.29464	0.000989336	-1.51427	1.31011	1.36742	6.81284	1.2878	6.12818	0.0796129	2.97662	0.774922	2.97662	0.303301	1.36257	15.6834	6.93993	15.6834	0.00693993	5.16167	0.703066	1.70397	1.72069	3.59154	1.49769	6.31895	5.57969	1.36435	2.78985
2010.87	14.6451	14.6451	2.83927	2.83927	11.2659	9.75125	11.2659	9.82393	10.0523	9.82393	16.7749	3.68712	0.764275	0.159598	-1.31503	0.000993948	-1.2544	1.19214	3.83425	6.82956	3.47556	6.14363	0.358685	2.98308	1.17394	2.98308	0.392205	1.36591	13.8641	6.95865	13.8641	0.00695865	5.13538	0.704914	1.93631	1.72453	3.50739	1.50362	3.94858	5.59383	1.48292	2.79692
2010.95	9.19316	9.19316	2.85247	2.85247	7.29854	9.77799	7.29854	9.83153	5.95428	9.83153	12.351	3.70581	1.32758	0.272258	-1.33542	0.00099856	-0.824993	1.02411	4.18092	6.84872	2.8967	6.1615	1.28421	2.99013	2.21237	2.99013	0.82904	1.36974	10.6634	6.9773	10.6634	0.0069773	5.00166	0.70676	2.1425	1.72835	3.43188	1.50956	-1.17749	5.608	1.62486	2.804
2011.04	4.22461	4.22461	2.8664	2.8664	4.17118	9.80456	4.17118	9.8442	2.76223	9.8442	7.66556	3.72457	1.48208	0.303158	-1.35581	0.00100317	-0.485561	0.882119	3.53541	6.86942	2.13989	6.18097	1.39552	2.99743	2.37287	2.99743	0.938546	1.37388	7.2471	6.9942	7.2471	0.0069942	4.96436	0.708601	2.31879	1.73216	3.3857	1.51549	-6.30544	5.62247	1.82008	2.81123
2011.12	0.111421	0.111421	2.88085	2.88085	-1.85677	9.833	-1.85677	9.86203	-3.22994	9.86203	2.44618	3.74326	1.20681	0.248105	-1.3762	0.00100779	-0.154004	0.755803	8.76332	6.89102	7.06393	6.20136	1.69939	3.0049	2.61446	3.0049	0.564319	1.3782	6.78136	7.01285	6.78136	0.00701285	4.8119	0.71044	2.3824	1.73596	3.31226	1.52143	-11.2479	5.63711	1.98069	2.81856
2011.2	-2.13952	-2.13952	2.897	2.897	-4.0196	9.86015	-4.0196	9.88376	-5.26474	9.88376	-2.19899	3.76191	0.849554	0.176653	-1.39658	0.0010124	0.0943824	0.68252	9.84519	6.91071	9.07812	6.21964	0.767069	3.01231	1.50821	3.01231	0.198176	1.38214	5.97446	7.03157	5.97446	0.00703157	4.75971	0.712276	2.38012	1.73978	3.23582	1.52736	-15.4858	5.6521	2.0616	2.82605
2011.28	-4.65324	-4.65324	2.91399	2.91399	-5.45297	9.88646	-5.45297	9.91103	-6.54039	9.91103	-3.39928	3.78052	0.350523	0.076847	-1.41697	0.00101701	0.0868077	0.697169	10.4158	6.92924	10.409	6.23648	0.00683864	3.02003	0.535081	3.02003	0.0497862	1.38585	5.09774	7.05025	5.09774	0.00705025	4.71949	0.714108	2.29002	1.74353	3.16576	1.53329	-16.0571	5.66708	2.13207	2.83354
2011.37	-1.93078	-1.93078	2.92717	2.92717	-3.41451	9.90962	-3.41451	9.94273	-4.38199	9.94273	-0.00749042	3.79914	-0.488956	0.0910488	-1.43736	0.00102162	-0.312246	0.810355	8.7758	6.94517	8.80695	6.25046	-0.0311467	3.02773	0.335697	3.02773	-0.200282	1.38903	5.08102	7.06706	5.08102	0.00706706	4.69192	0.715937	2.12945	1.74728	3.15276	1.53922	-11.5496	5.68177	2.05691	2.84089
2011.45	5.09814	5.09814	2.93937	2.93937	7.13955	9.93179	7.13955	9.98834	6.20522	9.98834	7.86748	3.81794	-1.38025	0.269308	-1.45775	0.00102623	-1.10464	1.06079	3.02965	6.95973	4.02316	6.26299	-0.993503	3.03526	-0.677311	3.03526	-0.220095	1.39195	9.08014	7.08383	9.08014	0.00708383	4.83099	0.717762	1.9372	1.75107	3.41427	1.54514	-2.98014	5.69605	2.04542	2.84803
2011.53	12.6864	12.6864	2.95096	2.95096	10.9506	9.95419	10.9506	10.0387	9.94228	10.0387	14.6264	3.8369	-1.91177	0.375611	-1.47814	0.00103085	-1.75482	1.29897	1.79565	6.97474	1.55503	6.27599	0.240622	3.04285	0.624204	3.04285	-0.297851	1.39495	10.9712	7.10048	10.9712	0.00710048	5.56552	0.719585	1.812	1.75483	3.94333	1.55107	3.16341	5.71034	2.05391	2.85517
2011.62	17.6883	17.6883	2.96422	2.96422	16.8747	9.9772	16.8747	10.0821	15.7196	10.0821	19.6298	3.85585	-1.84274	0.361805	-1.49852	0.00103546	-2.07502	1.44978	2.41525	6.98883	2.26062	6.28802	0.154632	3.05033	0.665531	3.05033	-0.032704	1.39777	17.1915	7.1189	17.1915	0.0071189	6.25281	0.721407	1.73407	1.75865	4.32901	1.55699	7.21702	5.72465	1.93963	2.86232
2011.7	20.1304	20.1304	2.97926	2.97926	19.973	10.0001	19.973	10.1074	18.6017	10.1074	21.9893	3.87458	-0.83488	0.160234	-1.51891	0.00104007	-2.05107	1.46791	2.45012	7.00298	3.13512	6.30039	-0.685002	3.05726	-0.000707392	3.05726	0.367539	1.4006	20.3412	7.13714	20.3412	0.00713714	6.31359	0.723226	1.77323	1.76236	4.36348	1.56291	8.49733	5.739	1.87659	2.8695
2011.79	20.1362	20.1362	2.99399	2.99399	19.642	10.0235	19.642	10.1202	17.9653	10.1202	21.6805	3.89327	0.211607	0.0490639	-1.5393	0.00104468	-1.85902	1.39481	4.93563	7.01767	4.48613	6.31327	0.449496	3.06435	1.38674	3.06435	0.480165	1.40353	22.7446	7.15545	22.7446	0.00715545	6.23425	0.725041	1.87809	1.76605	4.24164	1.56884	7.16985	5.75314	1.94505	2.87657
2011.87	16.3896	16.3896	3.00906	3.00906	17.7104	10.0458	17.7104	10.1257	15.7087	10.1257	19.6165	3.91208	1.02097	0.210937	-1.55969	0.0010493	-1.55156	1.26869	3.5315	7.03108	1.55062	6.32501	1.98088	3.07088	3.20577	3.07088	0.484972	1.40622	19.7015	7.17359	19.7015	0.00717359	6.12597	0.726854	2.04399	1.76974	4.1714	1.57475	4.14944	5.76706	2.10472	2.88353
2011.95	13.1241	13.1241	3.02348	3.02348	13.8935	10.0686	13.8935	10.1315	11.6428	10.1315	15.9332	3.93097	1.37413	0.281568	-1.58008	0.00105391	-1.19507	1.12645	6.12629	7.04526	4.39999	6.33768	1.7263	3.07726	3.19402	3.07726	0.195654	1.40905	18.8165	7.19161	18.8165	0.00719161	6.10947	0.728663	2.22934	1.77341	4.07944	1.58067	-0.111825	5.78143	2.25267	2.89071
2012.04	9.95684	9.95684	3.03945	3.03945	10.5951	10.093	10.5951	10.1399	8.19327	10.1399	11.0004	3.94995	1.6173	0.330202	-1.60047	0.00105852	-0.808619	0.973921	9.07924	7.06165	7.47882	6.35268	1.60041	3.08388	3.24149	3.08388	0.318209	1.41233	18.8596	7.20963	18.8596	0.00720963	6.05776	0.730469	2.3943	1.77712	4.02554	1.58659	-5.5405	5.79575	2.44602	2.89787
2012.12	7.05754	7.05754	3.05433	3.05433	6.46403	10.1172	6.46403	10.1541	4.00329	10.1541	6.39874	3.96887	1.31574	0.26989	-1.62085	0.00106313	-0.530386	0.864337	12.1082	7.07786	10.2883	6.3678	1.81991	3.08987	3.55121	3.08987	0.208831	1.41557	18.0528	7.22759	18.0528	0.00722759	5.94988	0.732272	2.48574	1.78082	3.93544	1.5925	-9.8611	5.81028	2.57306	2.90514
2012.2	3.45599	3.45599	3.06881	3.06881	3.94406	10.14	3.94406	10.1732	1.49981	10.1732	3.17025	3.98772	0.933378	0.193418	-1.64124	0.00106775	-0.35902	0.821224	12.8219	7.09218	12.0977	6.38104	0.724185	3.09537	2.45924	3.09537	0.053213	1.41844	16.4444	7.24555	16.4444	0.00724555	5.86926	0.734072	2.47893	1.78454	3.8742	1.59842	-12.6545	5.82502	2.66901	2.91251
2012.29	3.77277	3.77277	3.08151	3.08151	4.52866	10.1629	4.52866	10.1968	2.10873	10.1968	2.96622	4.00652	0.210517	0.0488458	-1.66163	0.00107236	-0.409301	0.830572	11.76	7.10643	11.8372	6.3941	-0.0772383	3.10111	1.6441	3.10111	0.0102623	1.42129	15.9259	7.26357	15.9259	0.00726357	5.76789	0.735869	2.39178	1.78945	3.80849	1.60433	-11.857	5.84005	2.64451	2.92002
2012.37	8.14397	8.14397	3.094	3.094	7.58396	10.1863	7.58396	10.2294	5.14575	10.2294	6.01776	4.02534	-0.406102	0.0744781	-1.68202	0.00107697	-0.74437	0.937291	9.11304	7.12155	8.56763	6.40785	0.545403	3.1074	2.30868	3.1074	-0.140254	1.42431	15.9815	7.28156	15.9815	0.00728156	5.77306	0.737662	2.27119	1.79311	3.76419	1.61024	-7.96888	5.8546	2.5843	2.9273
2012.45	14.6199	14.6199	3.10638	3.10638	14.9913	10.2089	14.9913	10.2795	12.4974	10.2795	13.5714	4.04422	-0.852201	0.163698	-1.70241	0.00108158	-1.50339	1.20216	5.25529	7.1357	5.04849	6.42033	0.206797	3.11411	2.06935	3.11411	-0.0264959	1.42714	18.7491	7.29936	18.7491	0.00729936	6.05399	0.739453	2.14882	1.79681	4.00388	1.61615	-0.492702	5.86879	2.70961	2.93439
2012.54	21.446	21.446	3.12076	3.12076	22.8573	10.2319	22.8573	10.3351	20.2903	10.3351	19.3952	4.06338	-1.93942	0.381142	-1.72279	0.00108619	-2.13822	1.45653	3.17336	7.1503	2.27121	6.43327	0.902151	3.12088	2.88398	3.12088	0.41012	1.43006	23.8575	7.31716	23.8575	0.00731716	6.97456	0.741243	2.01981	1.80046	4.54953	1.62206	4.9604	5.88297	2.83034	2.94149
2012.62	24.2271	24.2271	3.13271	3.13271	26.3919	10.2538	26.3919	10.3778	23.7628	10.3778	24.041	4.08245	-1.60956	0.31517	-1.74318	0.00109081	-2.4259	1.59894	1.5585	7.16339	0.745478	6.44481	0.813018	3.12708	2.89245	3.12708	0.615243	1.43268	25.4954	7.33498	25.4954	0.00733498	7.81884	0.743033	2.00284	1.80411	4.88664	1.62796	8.12748	5.8993	2.81473	2.94965
2012.7	25.7622	25.7622	3.14229	3.14229	29.7267	10.275	29.7267	10.4006	27.0501	10.4006	25.8312	4.10136	-0.594345	0.112127	-1.76357	0.00109542	-2.33737	1.61068	2.89356	7.17558	2.59907	6.45537	0.294492	3.13323	2.44283	3.13323	0.909908	1.43512	30.2472	7.35279	30.2472	0.00735279	7.95735	0.744819	2.06663	1.80818	4.90144	1.63387	8.7667	5.91382	2.7334	2.95691
2012.79	25.9345	25.9345	3.15287	3.15287	28.58	10.2963	28.58	10.4109	25.8636	10.4109	26.5776	4.12028	0.3773	0.0822025	-1.78396	0.00110003	-2.20167	1.54019	5.34152	7.18776	4.27413	6.46577	1.06739	3.13971	3.26231	3.13971	0.968401	1.43755	31.7162	7.37056	31.7162	0.00737056	7.83562	0.746603	2.19356	1.81177	4.77583	1.63977	8.66135	5.92818	2.73397	2.96409
2012.87	23.3928	23.3928	3.16449	3.16449	25.7485	10.318	25.7485	10.4139	23.043	10.4139	24.5462	4.13937	1.39996	0.286733	-1.80435	0.00110464	-1.84075	1.40941	6.16078	7.19943	4.44662	6.47596	1.71416	3.14542	3.89717	3.14542	1.13333	1.43989	30.0828	7.38955	30.0828	0.00738955	7.71428	0.748384	2.36956	1.81537	4.73263	1.64567	5.55496	5.94228	2.77486	2.97114
2012.95	21.774	21.774	3.17758	3.17758	20.5058	10.3382	20.5058	10.4145	17.9053	10.4145	20.4637	4.15857	1.74608	0.355959	-1.82473	0.00110926	-1.44393	1.25824	8.66423	7.21055	7.28613	6.48582	1.3781	3.15059	3.4629	3.15059	1.55664	1.44211	27.7256	7.40687	27.7256	0.00740687	7.61475	0.750163	2.56582	1.81905	4.66502	1.65157	1.11655	5.95642	2.75546	2.97821
2013.04	15.2815	15.2815	3.19141	3.19141	14.0492	10.3592	14.0492	10.4179	11.6092	10.4179	15.0473	4.17773	1.55427	0.317597	-1.84512	0.00111387	-1.04351	1.10352	12.8466	7.22296	13.0326	6.49717	-0.18606	3.15561	1.76163	3.15561	1.71762	1.44459	25.8775	7.42421	25.8775	0.00742421	7.52314	0.751939	2.7724	1.82263	4.64427	1.65747	-4.22321	5.97078	2.77643	2.98539
2013.12	12.3356	12.3356	3.20356	3.20356	9.90192	10.384	9.90192	10.4275	7.58775	10.4275	9.4954	4.19683	1.23575	0.253892	-1.86551	0.00111848	-0.66551	0.951049	15.1779	7.23632	15.5788	6.50949	-0.400958	3.16083	1.45887	3.16083	1.54705	1.44726	24.4286	7.44581	24.4286	0.00744581	7.40715	0.753712	2.88668	1.82627	4.57861	1.66337	-9.41051	5.98545	2.79774	2.99272
2013.2	7.58841	7.58841	3.21624	3.21624	8.703	10.4059	8.703	10.4427	6.44813	10.4427	6.42954	4.21592	1.08789	0.224321	-1.8859	0.00112309	-0.486123	0.87515	16.8321	7.25108	16.6562	6.52325	0.175886	3.16629	2.02454	3.16629	1.24234	1.45022	25.0944	7.46194	25.0944	0.00746194	7.367	0.755482	2.92244	1.82986	4.53167	1.66926	-12.286	6.00014	2.80655	3.00007
2013.28	5.02251	5.02251	3.22944	3.22944	7.41184	10.4282	7.41184	10.464	5.15882	10.464	4.92603	4.23497	0.699839	0.14671	-1.90629	0.00112771	-0.448273	0.864675	15.2716	7.26631	15.8595	6.53721	-0.587839	3.1724	1.31145	3.1724	1.09869	1.45326	22.2881	7.47817	22.2881	0.00747817	7.37566	0.75725	2.90933	1.83342	4.49116	1.67516	-13.326	6.01471	2.776	3.00736
2013.37	8.47285	8.47285	3.24321	3.24321	10.0155	10.4501	10.0155	10.4944	7.70315	10.4944	7.52381	4.25399	-0.0538733	0.00403224	-1.92667	0.00113232	-0.769505	0.962429	10.4208	7.27996	10.4174	6.54955	0.00338059	3.17825	2.02007	3.17825	0.673359	1.45599	19.6903	7.49552	19.6903	0.00749552	7.30088	0.759014	2.83206	1.83739	4.48712	1.68105	-9.79193	6.02883	2.74956	3.01441
2013.45	12.3683	12.3683	3.2564	3.2564	14.9705	10.4732	14.9705	10.5431	12.5623	10.5431	13.8779	4.27311	-1.08695	0.210647	-1.94706	0.00113693	-1.50684	1.2115	5.96215	7.29356	5.63138	6.56159	0.33077	3.18458	2.50858	3.18458	0.392827	1.45871	19.4182	7.51443	19.4182	0.00751443	7.40654	0.760775	2.70014	1.84097	4.67873	1.68694	-2.57757	6.04266	2.75703	3.02133
2013.53	18.1379	18.1379	3.2659	3.2659	20.3667	10.4961	20.3667	10.5974	17.8602	10.5974	19.6647	4.29248	-2.01635	0.396527	-1.96745	0.00114154	-2.13532	1.46098	3.9737	7.30698	3.78502	6.57334	0.188685	3.19111	2.53266	3.19111	0.59148	1.4614	22.1763	7.53332	22.1763	0.00753332	7.85689	0.762534	2.63522	1.84452	5.08744	1.69283	3.3074	6.05673	2.7941	3.02837
2013.62	23.1916	23.1916	3.27567	3.27567	23.6191	10.5184	23.6191	10.6405	21.0308	10.6405	24.3207	4.31175	-1.59785	0.312828	-1.98784	0.00114615	-2.42784	1.60643	2.84294	7.3198	2.19803	6.58459	0.644913	3.19731	3.12867	3.19731	0.948627	1.46396	24.0105	7.55204	24.0105	0.00755204	8.33271	0.764292	2.64633	1.84804	5.3649	1.69872	6.78692	6.071	2.78767	3.0355
2013.7	26.1402	26.1402	3.28602	3.28602	25.3581	10.5391	25.3581	10.662	22.7266	10.662	26.3712	4.33088	-0.746252	0.142508	-2.00823	0.00115077	-2.42979	1.61367	6.41932	7.3315	5.90113	6.59479	0.518188	3.20306	3.08977	3.20306	1.08474	1.4663	29.3031	7.56943	29.3031	0.00756943	8.23939	0.766047	2.72662	1.85156	5.43877	1.70461	8.02358	6.08515	2.68904	3.04258
2013.79	26.3043	26.3043	3.29699	3.29699	24.857	10.5602	24.857	10.6708	22.2508	10.6708	26.4265	4.34999	0.301013	0.066945	-2.02862	0.00115538	-2.21336	1.53131	7.90424	7.34259	6.57614	6.60434	1.3281	3.20877	3.9147	3.20877	1.38136	1.46852	30.5303	7.58813	30.5303	0.00758813	8.10173	0.7678	2.89966	1.85509	5.35209	1.7105	7.06467	6.0991	2.70736	3.04955
2013.87	24.2737	24.2737	3.31101	3.31101	22.8651	10.5813	22.8651	10.6724	20.3792	10.6724	24.0753	4.36922	1.19629	0.246001	-2.049	0.00115999	-1.86904	1.39085	10.1301	7.35363	9.38854	6.61399	0.741547	3.21419	3.23276	3.21419	1.11832	1.47073	31.1313	7.60674	31.1313	0.00760674	8.08879	0.769549	3.11079	1.85872	5.3109	1.71639	3.60672	6.11289	2.76184	3.05645
2013.95	17.8031	17.8031	3.32284	3.32284	15.2053	10.6021	15.2053	10.6733	12.9073	10.6733	19.6638	4.38855	1.55332	0.317406	-2.06939	0.0011646	-1.43642	1.23043	12.0799	7.36428	12.1625	6.62334	-0.0825796	3.2193	2.21483	3.2193	1.12587	1.47286	25.8507	7.62535	25.8507	0.00762535	7.98328	0.771296	3.32431	1.86223	5.25074	1.72227	-1.27499	6.1265	2.8271	3.06325
2014.04	9.83859	9.83859	3.33606	3.33606	12.8646	10.6232	12.8646	10.6792	10.7764	10.6792	15.2119	4.40791	1.59533	0.325808	-2.08978	0.00116922	-1.07392	1.09211	13.7124	7.37535	13.3474	6.63317	0.365021	3.22442	2.42305	3.22442	1.32868	1.47507	25.4931	7.64399	25.4931	0.00764399	7.89183	0.77304	3.50784	1.8665	5.19795	1.72815	-5.9337	6.14055	2.9526	3.07027
2014.12	7.26841	7.26841	3.34913	3.34913	12.551	10.6451	12.551	10.6903	10.6505	10.6903	10.9123	4.42722	1.30317	0.267377	-2.11017	0.00117383	-0.792538	0.98179	15.8558	7.3877	17.2183	6.64428	-1.36244	3.2298	0.458247	3.2298	1.17235	1.47754	27.6193	7.66251	27.6193	0.00766251	7.82949	0.774782	3.65747	1.87047	5.14858	1.73403	-10.0703	6.15483	3.04385	3.07741
2014.2	6.76776	6.76776	3.36196	3.36196	11.2366	10.6668	11.2366	10.7058	9.4483	10.7058	7.41758	4.44645	0.709927	0.148728	-2.13056	0.00117844	-0.607685	0.912479	16.9626	7.3997	17.2323	6.65511	-0.269679	3.23497	1.36383	3.23497	0.780023	1.47994	27.6125	7.68119	27.6125	0.00768119	7.79213	0.776522	3.72221	1.87448	5.07987	1.73991	-12.9952	6.16936	3.10865	3.08468
2014.28	7.67779	7.67779	3.37546	3.37546	9.24877	10.6878	9.24877	10.7273	7.48746	10.7273	6.36102	4.46565	0.175713	0.0418851	-2.15094	0.00118305	-0.609648	0.918853	16.4702	7.41067	17.3017	6.66485	-0.831551	3.24002	0.68423	3.24002	0.629656	1.48213	25.1403	7.69976	25.1403	0.00769976	7.72599	0.778258	3.70736	1.87798	5.03315	1.74579	-13.4617	6.1836	3.18052	3.0918
2014.37	6.38547	6.38547	3.38785	3.38785	8.20657	10.7081	8.20657	10.7562	6.39077	10.7562	8.83879	4.48488	-0.399631	0.0731838	-2.17133	0.00118767	-0.922696	1.01615	13.8253	7.42051	14.1293	6.67345	-0.304007	3.24484	1.18049	3.24484	0.469753	1.4841	21.1552	7.71837	21.1552	0.00771837	7.69505	0.779992	3.63778	1.88144	5.05417	1.75167	-10.3994	6.19747	3.25079	3.09873
2014.45	13.4068	13.4068	3.40074	3.40074	11.7031	10.7278	11.7031	10.802	9.7554	10.802	15.6806	4.50425	-1.36997	0.267251	-2.19172	0.00119228	-1.68433	1.264	13.0457	7.42975	13.3628	6.68118	-0.317038	3.25008	1.24145	3.25008	0.463967	1.48595	23.0704	7.73678	23.0704	0.00773678	7.82451	0.781723	3.5416	1.8851	5.21144	1.75755	-2.81426	6.21158	3.2873	3.10579
2014.53	20.1497	20.1497	3.4125	3.4125	20.2834	10.7474	20.2834	10.853	18.1397	10.853	22.5167	4.52376	-1.8834	0.369938	-2.21211	0.00119689	-2.36023	1.5097	8.72326	7.43903	8.77929	6.68922	-0.0560333	3.25478	1.67093	3.25478	0.539509	1.48781	26.6136	7.75513	26.6136	0.00775513	8.40041	0.783453	3.45214	1.88856	5.69768	1.76342	3.48682	6.22518	3.36303	3.11259
2014.62	26.3302	26.3302	3.42332	3.42332	27.6075	10.767	27.6075	10.8941	25.2107	10.8941	27.0452	4.54332	-1.99123	0.391503	-2.2325	0.0012015	-2.67185	1.65819	7.56445	7.44819	7.72925	6.69709	-0.164799	3.25953	1.80103	3.25953	0.785343	1.48964	32.4576	7.77351	32.4576	0.00777351	9.002	0.785181	3.38746	1.89202	6.00502	1.7693	7.218	6.23882	3.42399	3.11941
2014.7	28.4133	28.4133	3.43503	3.43503	27.0015	10.7868	27.0015	10.9152	24.3359	10.9152	29.368	4.56266	-0.94774	0.182806	-2.25288	0.00120611	-2.64488	1.66836	9.50684	7.45766	7.99524	6.70519	1.5116	3.26451	3.73608	3.26451	1.07257	1.49153	33.8358	7.79182	33.8358	0.00779182	9.0085	0.786908	3.46117	1.89546	6.08349	1.77517	8.30712	6.25297	3.45548	3.12648
2014.79	27.8921	27.8921	3.44792	3.44792	27.8254	10.8064	27.8254	10.9237	24.9675	10.9237	30.4457	4.58197	0.227653	0.052273	-2.27327	0.00121073	-2.51594	1.59611	11.4629	7.46681	9.47855	6.71292	1.9843	3.26954	4.39356	3.26954	1.21753	1.49336	36.7555	7.81016	36.7555	0.00781016	8.91487	0.788632	3.57135	1.89893	5.99638	1.78104	8.2287	6.26806	3.50678	3.13403
2014.87	23.1637	23.1637	3.45831	3.45831	23.1097	10.826	23.1097	10.9236	20.2061	10.9236	28.1867	4.60139	1.11826	0.230394	-2.29366	0.00121534	-2.17815	1.45597	11.0944	7.47608	8.90278	6.72089	2.19166	3.27435	4.64395	3.27435	1.19277	1.49522	32.0231	7.82848	32.0231	0.00782848	8.88512	0.790353	3.8226	1.90236	5.94698	1.78691	4.81328	6.28176	3.60051	3.14088
2014.95	20.8488	20.8488	3.46836	3.46836	22.2189	10.8447	22.2189	10.9244	19.4389	10.9244	24.2895	4.6209	1.50811	0.308365	-2.31405	0.00121995	-1.81542	1.31582	13.3776	7.4857	11.1756	6.72929	2.20205	3.27907	4.53752	3.27907	1.36411	1.49714	33.7734	7.84515	33.7734	0.00784515	8.69126	0.792072	4.06439	1.90593	5.87418	1.79278	0.478039	6.29534	3.67348	3.14767
2015.04	17.9593	17.9593	3.47803	3.47803	16.3731	10.8637	16.3731	10.9294	13.8641	10.9294	19.6534	4.64043	1.53431	0.313605	-2.33444	0.00122456	-1.431	1.19616	15.0211	7.49559	13.93	6.73801	1.09109	3.28374	3.16617	3.28374	1.54831	1.49912	29.9581	7.86187	29.9581	0.00786187	8.64309	0.793789	4.24498	1.90956	5.84034	1.79865	-4.40262	6.30924	3.79331	3.15462
2015.12	17.4173	17.4173	3.49215	3.49215	15.9474	10.887	15.9474	10.9394	13.8002	10.9394	15.5757	4.65988	0.935436	0.19383	-2.35482	0.00122918	-1.13603	1.0684	20.1012	7.5073	19.0873	6.74871	1.01388	3.28854	2.72526	3.28854	1.18286	1.50146	34.9265	7.88295	34.9265	0.00788295	8.53438	0.795503	4.33475	1.94644	5.79382	1.80452	-7.9131	6.32366	3.89045	3.16183
2015.2	14.7852	14.7852	3.50752	3.50752	14.2997	10.9079	14.2997	10.9532	12.5408	10.9532	12.2987	4.67933	0.573829	0.121508	-2.37521	0.00123379	-0.940419	0.994499	20.5806	7.52009	20.8419	6.76045	-0.261263	3.29364	1.03688	3.29364	0.878973	1.50402	33.9802	7.89965	33.9802	0.00789965	8.52009	0.797215	4.42003	1.99975	5.72874	1.81038	-10.9319	6.33789	3.9879	3.16895
2015.28	14.3698	14.3698	3.5245	3.5245	13.8916	10.9286	13.8916	10.9726	12.4532	10.9726	10.6052	4.69877	0.270518	0.0608459	-2.3956	0.0012384	-0.860603	0.981778	21.2179	7.53242	22.5263	6.77166	-1.30841	3.29879	-0.372837	3.29879	0.808772	1.50648	34.2965	7.91643	34.2965	0.00791643	8.49096	0.798923	4.39302	2.00301	5.6581	1.81625	-12.2772	6.35218	4.06983	3.17609
2015.37	16.1473	16.1473	3.5354	3.5354	14.4037	10.9498	14.4037	11.0043	13.1628	11.0043	12.765	4.71825	-0.50506	0.0942695	-2.41599	0.00124301	-1.19348	1.09398	17.4977	7.54548	17.4667	6.78381	0.0309956	3.30366	0.722809	3.30366	0.305725	1.5091	30.7453	7.93322	30.7453	0.00793322	8.45894	0.80063	4.28883	2.00707	5.69322	1.82211	-9.30302	6.3666	4.13205	3.1833
2015.45	21.7645	21.7645	3.54575	3.54575	22.7853	10.9719	22.7853	11.0555	21.6531	11.0555	19.6861	4.73787	-1.46777	0.286812	-2.43638	0.00124763	-1.98677	1.35631	12.0534	7.55829	12.1366	6.79571	-0.0831759	3.30848	0.465338	3.30848	0.346675	1.51166	32.8455	7.95162	32.8455	0.00795162	8.5381	0.802333	4.17369	2.0104	5.91101	1.82798	-1.59051	6.38043	4.12163	3.19022
2015.53	27.8817	27.8817	3.55573	3.55573	28.9535	10.9949	28.9535	11.1122	27.8396	11.1122	26.741	4.75766	-2.05857	0.404971	-2.45677	0.00125224	-2.68637	1.60907	9.8998	7.57243	11.0186	6.80894	-1.11881	3.31361	-0.606514	3.31361	0.801331	1.51449	36.1336	7.96992	36.1336	0.00796992	9.27735	0.804036	4.08212	2.01368	6.48312	1.83384	4.81138	6.39398	4.14564	3.19699
2015.62	34.4205	34.4205	3.5694	3.5694	33.9236	11.0171	33.9236	11.1523	32.697	11.1523	30.8802	4.77749	-2.15797	0.424851	-2.47715	0.00125685	-2.95574	1.7304	10.0367	7.58534	10.5047	6.82092	-0.467974	3.3185	0.148186	3.3185	1.13867	1.51707	40.9668	7.98824	40.9668	0.00798824	9.79827	0.805737	4.05184	2.0176	6.75402	1.83971	8.33562	6.40767	4.09845	3.20383
2015.7	38.2728	38.2728	3.57986	3.57986	40.4289	11.0394	40.4289	11.1786	38.9923	11.1786	34.3404	4.79711	-1.21325	0.235907	-2.49754	0.00126146	-3.00865	1.75788	10.494	7.59851	9.85359	6.83333	0.640427	3.32309	1.46517	3.32309	1.52594	1.5197	47.8776	8.00642	47.8776	0.00800642	9.81691	0.807435	4.02614	2.02107	6.76361	1.84557	10.8925	6.42142	4.05447	3.21071
2015.79	37.376	37.376	3.59103	3.59103	40.5099	11.0623	40.5099	11.1925	38.8553	11.1925	35.2295	4.81666	-0.59093	0.111444	-2.51793	0.00126607	-2.873	1.70105	12.824	7.61269	11.4835	6.84683	1.34054	3.32775	2.39329	3.32775	1.40621	1.52254	50.4696	8.02462	50.4696	0.00802462	9.62752	0.809132	4.14222	2.02429	6.67951	1.85143	11.2624	6.43502	4.10879	3.21751
2015.87	33.7121	33.7121	3.60293	3.60293	33.4162	11.0854	33.4162	11.1917	31.6059	11.1917	31.3782	4.83621	0.0723987	0.0212222	-2.53832	0.00127069	-2.40637	1.53812	14.2849	7.62703	12.6979	6.8604	1.58702	3.33263	2.81388	3.33263	1.34946	1.52541	45.2949	8.0428	45.2949	0.0080428	9.55011	0.810827	4.32857	2.0275	6.60827	1.85729	6.66395	6.44885	4.15495	3.22443
2015.95	28.2674	28.2674	3.61545	3.61545	27.1392	11.1084	27.1392	11.1963	25.287	11.1963	27.5966	4.8558	0.527132	0.112169	-2.55871	0.0012753	-1.97962	1.39987	16.3425	7.64126	13.9595	6.87388	2.38301	3.33745	3.67705	3.33745	1.36041	1.52825	41.5062	8.06101	41.5062	0.00806101	9.46802	0.812519	4.58168	2.03073	6.53271	1.86315	2.35252	6.46247	4.13455	3.23123
2016.04	25.2352	25.2352	3.63174	3.63174	25.2527	11.131	25.2527	11.2014	23.5138	11.2014	23.2064	4.87544	0.864934	0.179729	-2.57909	0.00127991	-1.58264	1.25312	16.3468	7.65512	14.2558	6.887	2.09105	3.34217	3.30561	3.34217	0.944298	1.53102	40.0203	8.07907	40.0203	0.00807907	9.41187	0.814208	4.8151	2.034	6.50869	1.86901	-2.47155	6.47614	4.07735	3.23807
2016.12	21.9373	21.9373	3.6449	3.6449	22.5998	11.1539	22.5998	11.2124	21.1019	11.2124	18.946	4.89504	0.293079	0.0653581	-2.59948	0.00128452	-1.29092	1.14291	18.3975	7.66934	17.7374	6.9004	0.660125	3.34712	1.6621	3.34712	1.15797	1.53387	39.7145	8.09708	39.7145	0.00809708	9.36726	0.815896	4.97039	2.03726	6.45258	1.87486	-6.15138	6.48998	4.01409	3.24499
2016.2	20.189	20.189	3.65837	3.65837	22.8118	11.1771	22.8118	11.227	21.58	11.227	15.4491	4.91466	-0.26455	0.0461676	-2.61987	0.00128914	-1.0893	1.0575	19.1578	7.68391	19.5366	6.9141	-0.378728	3.35228	0.368222	3.35228	0.761602	1.53678	40.9006	8.11519	40.9006	0.00811519	9.2724	0.817581	5.05137	2.04056	6.41461	1.88072	-8.80726	6.50403	3.7825	3.25201
2016.29	18.6716	18.6716	3.67192	3.67192	20.8027	11.2001	19.8065	11.2473	18.7878	11.2473	13.4864	4.93432	-0.610247	0.115307	-2.64026	0.00129375	-1.02273	1.02921	18.1653	7.69802	18.201	6.92725	-0.0357265	3.35749	0.503487	3.35749	0.405972	1.5396	36.9788	8.13354	37.9739	0.00813354	9.19105	0.819264	5.05825	2.04389	6.38447	1.88657	-10.0758	6.51796	3.53872	3.25898
2016.37	19.7274	19.7274	3.68555	3.68555	20.2261	11.2213	19.3895	11.2783	18.5314	11.2783	15.734	4.95402	-0.944108	0.182079	-2.66065	0.00129836	-1.32208	1.13184	15.559	7.70967	15.2584	6.93805	0.300592	3.36193	0.692816	3.36193	0.184216	1.54193	33.65	8.15174	34.4849	0.00815174	9.18067	0.820944	4.9701	2.04713	6.44714	1.89243	-7.2631	6.53151	3.34325	3.26575
2016.45	24.5565	24.5565	3.70199	3.70199	27.0677	11.2423	26.2594	11.3276	25.5232	11.3276	21.9713	4.97387	-1.65485	0.324228	-2.68103	0.00130297	-2.04678	1.38698	11.1988	7.72092	11.4284	6.9484	-0.229578	3.36636	0.0625064	3.36636	0.468542	1.54418	35.3975	8.16995	36.2036	0.00816995	9.34705	0.822622	4.82034	2.05071	6.725	1.89828	-0.586597	6.54477	3.32035	3.27239
2016.54	30.3488	30.3488	3.7201	3.7201	31.372	11.2632	30.5186	11.3812	29.8591	11.3812	27.1622	4.994	-2.58213	0.509683	-2.70142	0.00130759	-2.6494	1.63435	8.33	7.7322	8.15831	6.95874	0.171695	3.37087	0.410098	3.37087	0.819136	1.54644	36.1791	8.18799	37.0299	0.00818799	10.0712	0.824299	4.68136	2.05391	7.3134	1.90413	4.40158	6.55829	3.27678	3.27914
2016.62	33.6384	33.6384	3.73516	3.73516	35.3973	11.2831	34.5869	11.4232	33.9702	11.4232	31.7202	5.01408	-2.41096	0.475451	-2.72181	0.0013122	-2.97668	1.78268	6.15628	7.74221	5.90388	6.96781	0.252404	3.37511	0.469012	3.37511	0.821486	1.54844	37.7343	8.20597	38.5418	0.00820597	10.7767	0.825976	4.61243	2.05736	7.78506	1.90998	7.76325	6.57174	3.19369	3.28587
2016.7	36.093	36.093	3.74908	3.74908	37.3571	11.3027	36.7106	11.4468	36.1041	11.4468	33.8569	5.03393	-1.49558	0.292374	-2.7422	0.00131681	-3.01557	1.80943	9.02693	7.7519	9.37102	6.97646	-0.344084	3.37948	-0.117295	3.37948	1.19418	1.55038	42.6929	8.22378	43.3362	0.00822378	10.8885	0.82765	4.72517	2.06506	7.8354	1.91583	8.81336	6.58521	3.09	3.2926
2016.79	36.1225	36.1225	3.76239	3.76239	36.4738	11.3206	36.0252	11.4541	35.4015	11.4541	34.1983	5.05366	-0.299255	0.0531087	-2.76259	0.00132142	-2.84977	1.74258	10.3342	7.76067	9.43005	6.98409	0.904156	3.38386	1.16348	3.38386	1.07266	1.55213	43.5065	8.24007	43.9518	0.00824007	10.7236	0.829322	4.95968	2.07307	7.75938	1.92168	7.91924	6.59856	3.13572	3.29928
2016.87	33.4332	33.4332	3.77507	3.77507	34.7848	11.3381	34.4952	11.4547	33.8982	11.4547	33.3446	5.07347	0.95557	0.197856	-2.78297	0.00132603	-2.58161	1.62947	14.2072	7.76889	12.4273	6.99083	1.77986	3.38879	2.01745	3.38879	1.28666	1.55378	46.1271	8.25639	46.4132	0.00825639	10.4989	0.830993	5.18602	2.08027	7.70487	1.92753	5.69523	6.61202	3.304	3.30601
2016.95	28.29	28.29	3.78955	3.78955	29.3305	11.3548	29.1295	11.4508	28.6962	11.4508	29.3594	5.09333	1.20443	0.247628	-2.80336	0.00133065	-2.20242	1.47903	14.0434	7.7762	11.5739	6.99706	2.46951	3.39269	2.54767	3.39269	1.23074	1.55524	40.9602	8.27246	41.1569	0.00827246	10.4011	0.832662	5.34895	2.08391	7.65163	1.93337	1.25831	6.62545	3.49496	3.31273
2017.04	18.6461	18.6461	3.80221	3.80221	22.6037	11.3736	22.4	11.448	22.286	11.448	22.5828	5.11316	0.951133	0.196969	-2.82375	0.00133526	-1.73968	1.30208	17.6756	7.78493	16.7433	7.00485	0.932301	3.39665	0.704018	3.39665	1.26307	1.55699	38.3491	8.29007	38.5483	0.00829007	10.3065	0.834328	5.49207	2.08704	7.60433	1.93922	-5.51649	6.63911	3.74525	3.31956
2017.12	14.4892	14.4892	3.81382	3.81382	18.9531	11.3932	18.7213	11.4517	19.0195	11.4517	17.2914	5.13298	0.621352	0.131013	-2.84414	0.00133987	-1.37754	1.15558	18.3022	7.79473	17.5408	7.0138	0.761444	3.40065	0.138272	3.40065	1.28326	1.55895	35.6675	8.30768	35.895	0.00830768	10.1633	0.835993	5.58483	2.09021	7.55196	1.94506	-10.6499	6.65292	4.01994	3.32646
2017.2	13.8672	13.8672	3.82505	3.82505	17.1647	11.4126	16.9543	11.463	17.7262	11.463	13.0036	5.15279	0.0304042	0.0128233	-2.86453	0.00134448	-1.12458	1.07285	22.6978	7.80585	21.3715	7.02426	1.32624	3.40457	0.246609	3.40457	0.888707	1.56117	38.5471	8.32384	38.7543	0.00832384	10.1285	0.837655	5.47952	2.09337	7.49686	1.9509	-14.3128	6.66686	4.18111	3.33343
2017.28	15.8147	15.8147	3.83788	3.83788	16.2042	11.4322	16.0248	11.4826	17.2946	11.4826	11.5474	5.17263	-0.540118	0.101281	-2.88492	0.0013491	-1.10421	1.0742	23.018	7.8157	24.1951	7.03337	-1.17703	3.40834	-2.73995	3.40834	0.369861	1.56314	37.9762	8.34149	38.1545	0.00834149	10.1402	0.839314	5.30744	2.09647	7.45668	1.95674	-15.0587	6.68074	4.24181	3.34037
2017.37	18.145	18.145	3.85267	3.85267	16.4316	11.4515	16.3305	11.511	18.0014	11.511	14.0565	5.19255	-1.20363	0.233983	-2.9053	0.00135371	-1.41085	1.16839	20.3014	7.82509	21.9364	7.04198	-1.63499	3.4121	-3.58228	3.4121	0.186783	1.56502	35.2448	8.35912	35.346	0.00835912	10.0944	0.840972	5.12797	2.09972	7.45767	1.96258	-11.6756	6.69436	4.25568	3.34718
2017.45	20.6901	20.6901	3.862	3.862	22.0176	11.4709	22.0693	11.5576	23.9715	11.5576	20.938	5.21268	-2.04323	0.401903	-2.92569	0.00135832	-2.13164	1.41264	15.5199	7.83457	16.7168	7.05069	-1.19685	3.41589	-3.34731	3.41589	0.495913	1.56691	35.4511	8.37683	35.3994	0.00837683	10.2619	0.842627	4.97771	2.10282	7.61683	1.96842	-4.1951	6.70762	4.31981	3.35381
2017.53	26.047		3.87128		26.6423	11.4899	26.8387	11.6068	28.8253	11.6068	27.7279	5.23287	-2.26988	0.447234	-2.94608	0.00136293	-2.7468	1.64242	15.2908	7.8436	16.0892	7.05881	-0.798468	3.41983	-3.00174	3.41983	0.900218	1.56872	39.3615	8.39444	39.1648	0.00839444	10.6263	0.844281	4.89229	2.10614	8.03021	1.97426	2.0737	6.72093	4.37535	3.36046
2017.62	30.7954		3.88065		34.4418	11.5089	34.8503	11.65	36.8166	11.65	33.1403	5.25303	-2.08137	0.409531	-2.96647	0.00136755	-3.10932	1.80645	12.7341	7.85285	13.2066	7.06711	-0.472582	3.42392	-2.6388	3.42392	1.2706	1.57057	44.4461	8.4118	44.0373	0.0084118	11.1234	0.845933	4.87222	2.10949	8.38062	1.98009	6.40292	6.73434	4.44251	3.36717
2017.7	33.4474		3.89021		36.4621	11.5278	37.2649	11.672	39.1872	11.672	35.1757	5.27307	-1.50882	0.295022	-2.98686	0.00137216	-3.09938	1.8279	14.4404	7.86189	12.7878	7.07532	1.65269	3.42772	-0.46967	3.42772	1.49057	1.57238	48.59	8.42918	47.7865	0.00842918	11.1071	0.847584	4.89967	2.11281	8.44293	1.98592	7.78937	6.74801	4.44551	3.374
2017.79	33.3245		3.90001		34.482	11.5464	35.7723	11.6787	37.6931	11.6787	34.1281	5.29302	-0.731611	0.13958	-3.00724	0.00137677	-2.85955	1.75195	16.0563	7.87018	16.3532	7.0826	-0.296905	3.43168	-2.42848	3.43168	1.6128	1.57404	48.9623	8.44681	47.6712	0.00844681	11.0454	0.849232	4.96245	2.11605	8.30743	1.99176	6.1253	6.76157	4.41913	3.38079
2017.87	30.4602		3.91002		35.1603	11.5646	36.8927	11.6764	38.8448	11.6764	31.9206	5.31294	0.0917737	0.0250972	-3.02763	0.00138138	-2.5139	1.61128	16.4066	7.87809	15.273	7.08961	1.13361	3.43538	-1.04995	3.43538	1.55871	1.57562	50.7826	8.46438	49.0495	0.00846438	10.8855	0.850879	5.12525	2.11925	8.2682	1.99759	3.14063	6.77477	4.40927	3.38739
2017.95	25.7895		3.92016		29.8296	12.2171	31.9104	11.6745	33.9658	11.6745	28.7842	5.33294	0.7014	0.147023	-3.04802	0.00138599	-2.15086	1.46517	17.0727	7.88508	15.217	7.09586	1.85568	3.43849	-0.448844	3.43849	1.66016	1.57702	46.8143	8.48173	44.732	0.0093299	10.8092	0.852524	5.33515	2.12241	8.19003	2.00556	-0.694991	6.78805	4.44336	3.39402
2018.04	20.3147		3.93029		24.483	12.2362	26.7999	11.6736	29.1057	11.6736	23.8802	5.35299	0.974482	0.201639	-3.06841	0.00139061	-1.75821	1.31235	19.7164	7.89201	17.689	7.10223	2.02734	3.44126	-0.527547	3.44126	1.72645	1.5784	44.757	8.49914	42.4371	0.00934905	10.702	0.854167	5.52762	2.12557	8.19403	2.01353	-6.03515	6.80143	4.51722	3.40071
2018.12	15.6952		3.94026		17.9584	12.256	20.4261	11.6769	23.1115	11.6769	19.0344	5.37305	0.8178	0.170302	-3.0888	0.00139522	-1.41863	1.17354	22.15	7.89993	21.8838	7.10974	0.266171	3.44393	-2.66426	3.44393	1.94399	1.57999	41.1844	8.51657	38.7127	0.00936823	10.6202	0.855808	5.65056	2.12875	8.05421	2.02148	-10.6599	6.81512	4.55143	3.40756
2018.2	13.3436		3.95001		17.2289	12.2758	19.8207	11.6873	22.9242	11.6873	15.4893	5.39311	0.34692	0.0761264	-3.10918	0.00139983	-1.16774	1.09392	24.1639	7.90816	24.1546	7.11725	0.00932049	3.44728	-3.35548	3.44728	1.47863	1.58163	42.8281	8.53381	40.2328	0.00938719	10.5192	0.857447	5.68364	2.13194	7.98841	2.02942	-13.5917	6.82913	4.54289	3.41457
2018.28	13.43		3.95946		15.1498	12.2946	17.8205	11.7028	21.3	11.7028	13.707	5.41319	-0.398774	0.0730124	-3.12957	0.00140444	-1.11969	1.07641	23.311	7.91488	24.1789	7.12324	-0.867969	3.45033	-4.64354	3.45033	1.24502	1.58298	40.0586	8.55099	37.3857	0.00940609	10.4928	0.859083	5.63509	2.13525	8.01376	2.03736	-14.5609	6.84384	4.52502	3.42192
2018.37	16.178		3.96865		18.4526	12.3124	21.1202	11.7314	24.9213	11.7314	16.819	5.43338	-1.14822	0.222902	-3.14996	0.00140906	-1.5157	1.20457	20.0424	7.92019	19.2865	7.12794	0.755902	3.45281	-3.36287	3.45281	1.03294	1.58404	39.6703	8.56809	37.0009	0.0094249	10.5093	0.860718	5.52879	2.13867	8.1379	2.04529	-10.7791	6.85764	4.57027	3.42882
2018.45	21.0095	21.0095	3.97768	3.97768	21.8949	12.3306	24.4441	11.776	28.5421	11.776	23.768	5.45371	-1.73466	0.340189	-3.17035	0.00141367	-2.24991	1.45354	17.6143	7.92611	17.9748	7.13315	-0.360455	3.45563	-4.75576	3.45563	1.1696	1.58522	39.814	8.58517	37.2625	0.00944368	10.5625	0.86235	5.38109	2.1423	8.34728	2.0532	-3.38335	6.87092	4.59506	3.43546
2018.53	29.8281	29.8281	3.98823	3.98823	29.9019	12.3492	32.2069	11.8245	36.5441	11.8245	29.4781	5.47439	-2.89661	0.57258	-3.19074	0.00141828	-2.86407	1.69078	12.8146	7.93258	13.9677	7.13896	-1.1531	3.45847	-5.73399	3.45847	1.72785	1.58652	42.1392	8.60232	39.8319	0.00946256	10.8374	0.863981	5.29206	2.14625	8.57493	2.67944	3.07494	6.88422	4.5954	3.44211
2018.62	34.6018	34.6018	3.99873	3.99873	33.3577	12.3688	35.369	11.8636	39.8571	11.8636	34.2697	5.49497	-2.5009	0.493437	-3.21112	0.00142289	-3.17818	1.83408	13.0723	7.9406	12.918	7.14645	0.154342	3.46142	-4.52236	3.46142	2.19367	1.58812	45.2471	8.61936	43.2345	0.0094813	11.2658	0.86561	5.28303	2.1493	8.8203	2.06901	6.79628	6.89747	4.60521	3.44874
2018.7	37.2791	37.2791	4.00927	4.00927	40.8334	12.3882	42.5714	11.8833	47.1722	11.8833	36.1847	5.51537	-1.72115	0.337487	-3.23151	0.00142751	-3.17837	1.84742	14.0761	7.94844	13.9528	7.15393	0.123367	3.46395	-4.62518	3.46395	2.16061	1.58969	53.4621	8.63645	51.7239	0.00950009	11.3309	0.867238	5.37431	2.15234	9.02637	2.0769	7.68559	6.91192	4.48868	3.45596
2018.79	37.1807	37.1807	4.0199	4.0199	39.2716	12.4059	40.7555	11.8906	45.4779	11.8906	37.3257	5.53566	-0.743416	0.141941	-3.2519	0.00143212	-3.10279	1.79061	17.1149	7.95529	16.5226	7.16045	0.592304	3.4662	-4.25348	3.4662	1.83822	1.59106	54.7693	8.65216	53.2859	0.00951738	11.3223	0.868863	5.52773	2.15536	9.09778	2.08478	7.59266	6.92518	4.52872	3.46259
2018.87	32.7025	32.7025	4.03388	4.03388	35.528	12.4233	36.8039	11.8869	41.6787	11.8869	34.8119	5.55593	-0.00071608	0.0065992	-3.27229	0.00143673	-2.78149	1.65562	18.3615	7.96186	17.8983	7.16675	0.463163	3.46828	-4.52649	3.46828	1.6044	1.59237	52.3981	8.66787	51.1232	0.00953466	11.3039	0.870486	5.73974	2.15869	9.05653	2.09265	4.16366	6.93819	4.54882	3.4691
2018.95	27.4669	27.4669	4.04998	4.04998	29.5286	12.4407	30.7326	11.8802	35.8058	11.8802	29.7356	5.57626	0.279281	0.0625986	-3.29268	0.00144134	-2.33698	1.4857	20.3099	7.96827	19.5031	7.17287	0.806763	3.47035	-4.3774	3.47035	1.54625	1.59365	48.6992	8.68352	47.4957	0.00955187	11.1979	0.872108	5.93418	2.16179	8.92928	2.10052	-1.11554	6.95547	4.5104	3.47774
2019.04	25.6023	25.6023	4.06823	4.06823	27.441	12.4597	28.7402	11.88	34.085	11.88	25.0212	5.59661	0.262159	0.0591742	-3.31307	0.00144595	-1.92208	1.33867	21.5036	7.97549	20.1792	7.17976	1.32437	3.47268	-4.12722	3.47268	0.954833	1.5951	48.3218	8.70063	47.0218	0.00957069	11.1177	0.873727	6.11823	2.16481	8.81176	2.10837	-5.75841	6.96912	4.46981	3.48456
2019.12	21.8034	21.8034	4.08727	4.08727	24.8156	12.4766	26.2753	11.8825	32.0096	11.8825	20.6692	5.61699	-0.0403923	0.00133605	-3.33345	0.00145057	-1.59622	1.21912	23.501	7.98208	21.7945	7.18593	1.70654	3.47507	-4.13874	3.47507	0.850463	1.59642	48.2033	8.71557	46.7422	0.00958712	11.0833	0.875344	6.21413	2.16782	8.72961	2.11622	-9.87278	6.98271	4.55531	3.49135
2019.2	21.2329	21.2329	4.10067	4.10067	22.9403	12.4928	24.4814	11.892	30.7604	11.892	18.3497	5.63741	-0.536312	0.10052	-3.35384	0.00145518	-1.45763	1.16579	25.927	7.98862	23.9937	7.19222	1.93329	3.47707	-4.46466	3.47707	0.946649	1.59772	48.9809	8.72982	47.4395	0.0096028	11.0566	0.876959	6.26106	2.17082	8.71429	2.12406	-11.8532	6.99652	4.70716	3.49826
2019.28	19.1284	19.1284	4.11476	4.11476	21.33	12.5109	22.8212	11.9116	29.7764	11.9116	18.6223	5.65791	-1.05345	0.203948	-3.37423	0.00145979	-1.57231	1.19695	26.0337	7.99524	25.864	7.19851	0.169716	3.47927	-6.90614	3.47927	0.72695	1.59905	47.3347	8.74622	45.844	0.00962084	10.9488	0.878573	6.20379	2.17381	8.8043	2.13189	-11.0889	7.01027	4.80779	3.50513
2019.37	21.2318	21.2318	4.12795	4.12795	24.6033	12.5291	25.9531	11.9403	33.6123	11.9403	21.3832	5.67851	-1.54989	0.303235	-3.39462	0.0014644	-1.92845	1.31323	23.1624	8.00104	23.8159	7.20387	-0.653503	3.48151	-8.42979	3.48151	0.845806	1.60021	47.2191	8.76332	45.8699	0.00963965	10.9761	0.880185	6.08633	2.1768	9.01193	2.13972	-7.97057	7.02386	4.8293	3.51193
2019.45	30.0535	30.0535	4.14159	4.14159	29.9718	12.5476	31.1079	11.9861	39.4072	11.9861	27.0282	5.69944	-2.71064	0.535387	-3.41501	0.00146902	-2.61363	1.55483	18.7712	8.00752	19.6923	7.20978	-0.921107	3.48418	-9.32749	3.48418	1.12844	1.6015	47.2602	8.78031	46.124	0.00965834	11.2663	0.881795	5.9619	2.17979	9.2949	2.14754	-1.73306	7.03704	4.94883	3.51852
2019.53	36.7767	36.7767	4.15338	4.15338	34.7602	12.5658	35.653	12.0383	44.4869	12.0383	33.6669	5.72071	-3.57127	0.707512	-3.43539	0.00147363	-3.28406	1.81006	16.834	8.01362	18.0873	7.21528	-1.25333	3.48681	-10.1772	3.48681	1.23263	1.60272	49.1921	8.79717	48.2983	0.00967688	11.9065	0.883404	5.86739	2.18277	9.57759	2.15534	4.79209	7.05007	5.09457	3.52503
2019.62	39.2006	39.2006	4.16734	4.16734	40.9117	12.5844	41.6192	12.0755	50.8653	12.0755	38.0955	5.74194	-3.39984	0.673225	-3.45578	0.00147824	-3.5535	1.94142	17.2459	8.02032	18.3086	7.22136	-1.0627	3.48962	-10.3809	3.48962	1.73049	1.60406	55.2821	8.81407	54.5734	0.00969548	12.6477	0.885013	5.86447	2.18575	9.79089	2.16315	8.01891	7.0632	5.17337	3.5316
2019.7	42.9836	42.9836	4.18532	4.18532	45.1001	12.6029	45.7308	12.0959	55.2907	12.0959	40.8804	5.7628	-2.25657	0.444571	-3.47617	0.00148285	-3.53712	1.96478	18.5597	8.02671	18.7777	7.22707	-0.218043	3.49248	-9.83622	3.49248	1.79589	1.60534	60.7394	8.83103	60.108	0.00971413	12.781	0.88662	5.97008	2.18872	9.89789	2.17094	9.48375	7.07661	5.00428	3.53831
2019.79	40.5563	40.5563	4.19869	4.19869	42.7008	12.6216	43.3754	12.0948	53.212	12.0948	39.8501	5.78344	-0.972533	0.187764	-3.49656	0.00148747	-3.21962	1.85093	19.3778	8.03306	19.0965	7.23279	0.281309	3.49525	-9.59955	3.49525	1.62573	1.60661	59.5526	8.84833	58.8783	0.00973316	12.757	0.888225	6.13596	2.19169	9.93703	2.17873	7.11052	7.08983	4.88213	3.54491
2019.87	37.1477	37.1477	4.21365	4.21365	41.3178	12.6404	42.0785	12.0893	52.1996	12.0893	37.512	5.80406	0.0341841	0.0135792	-3.51695	0.00149208	-2.85488	1.69746	19.8032	8.03963	19.6263	7.23876	0.17693	3.498	-9.97035	3.498	1.37793	1.60793	59.0764	8.86553	58.3174	0.00975209	12.6681	0.889829	6.35647	2.19466	9.86305	2.1865	3.7093	7.10281	4.88085	3.55141
2019.95	30.772	30.772	4.22824	4.22824	37.0642	12.659	37.8901	12.0851	48.3118	12.0851	33.5112	5.82471	0.355612	0.0778649	-3.53733	0.00149669	-2.45892	1.54097	22.6712	8.0459	22.5369	7.24458	0.134293	3.50037	-10.2891	3.50037	1.26132	1.60918	58.1376	8.88276	57.3149	0.00977104	12.5748	0.89143	6.59941	2.19762	9.72956	2.19428	-0.647872	7.1158	4.89966	3.5579
2020.04	25.8748	25.8748	4.24486	4.24486	26.3593	12.6777	27.3517	12.0831	38.0954	12.0831	26.9747	5.84538	-0.330873	0.0594322	-3.55772	0.0015013	-1.98907	1.38494	24.0915	8.05242	23.6465	7.25059	0.445058	3.50293	-10.2702	3.50293	1.53167	1.61048	49.4783	8.89988	48.4896	0.00978987	12.4816	0.89303	6.79521	2.20059	9.52931	2.20204	-6.46764	7.12893	4.9671	3.56446
2020.12	20.7298	20.7298	4.26028	4.26028	24.8495	12.6949	26.045	12.0861	37.1487	12.0861	21.7001	5.86612	-0.850892	0.163436	-3.57811	0.00150591	-1.60224	1.26867	25.8134	8.05951	25.4079	7.25716	0.405582	3.50561	-10.6414	3.50561	1.68863	1.6119	50.2717	8.91484	49.0791	0.00980632	12.3878	0.894628	6.92846	2.20354	9.34124	2.2098	-11.1734	7.14216	5.06682	3.57108
2020.2	20.7251	20.7251	4.27283	4.27283	22.6984	12.7138	23.8814	12.0964	35.3857	12.0964	18.6924	5.8869	-1.08366	0.20999	-3.5985	0.00151053	-1.37639	1.2006	28.254	8.06662	28.0871	7.26363	0.166954	3.50855	-11.2538	3.50855	1.25641	1.61332	50.809	8.93182	49.6285	0.009825	12.4096	0.896224	6.935	2.2065	9.27505	2.21755	-13.9554	7.15541	5.11179	3.57771
2020.29	18.8942	18.8942	4.28454	4.28454	21.5627	12.7327	22.6417	12.1138	34.5571	12.1138	18.3065	5.90779	-1.58313	0.309884	-3.61889	0.00151514	-1.41398	1.20238	27.8903	8.07353	28.5233	7.26988	-0.632985	3.51149	-12.4246	3.51149	1.09834	1.61471	49.168	8.94887	48.092	0.00984376	12.3868	0.897817	6.88716	2.20944	9.29955	2.22529	-13.6424	7.16883	4.9585	3.58441
2020.37	22.0935	22.0935	4.30041	4.30041	25.6867	12.7514	26.7761	12.1449	39.0691	12.1449	21.9508	5.92891	-2.42583	0.478423	-3.63927	0.00151975	-1.85845	1.33697	24.746	8.08015	25.4633	7.27566	-0.717388	3.51476	-12.8279	3.51476	1.03097	1.61603	49.6815	8.96584	48.595	0.00986242	12.3793	0.899409	6.79942	2.21239	9.43876	2.23303	-9.16452	7.18232	4.9237	3.59116
2020.45	28.4117	28.4117	4.31284	4.31284	30.3807	12.7698	31.5713	12.1945	44.1634	12.1945	29.0644	5.95041	-3.49858	0.692973	-3.65966	0.00152436	-2.68984	1.60849	20.2578	8.08671	22.0273	7.28128	-1.76944	3.51822	-14.1116	3.51822	1.31973	1.61734	49.1545	8.98257	47.966	0.00988083	12.4711	0.900999	6.70295	2.21532	9.69854	2.24076	-1.30613	7.19585	4.99649	3.59793
2020.54	34.263	34.263	4.32756	4.32756	37.5121	12.7888	38.8645	12.2448	51.623	12.2448	34.2976	5.97234	-4.38466	0.870189	-3.68005	0.00152898	-3.27561	1.84236	16.1577	8.09414	18.1465	7.28781	-1.98884	3.52178	-14.4386	3.52178	1.17028	1.61883	51.7334	8.99937	50.3818	0.00989931	12.9743	0.902588	6.60203	2.21826	9.99724	2.24848	3.94816	7.20952	5.16048	3.60476
2020.62	36.2821	36.2821	4.34565	4.34565	44.4187	12.8072	45.971	12.2834	58.7495	12.2834	38.2281	5.99413	-4.07316	0.807889	-3.70044	0.00153359	-3.51907	1.98145	12.2294	8.10246	13.499	7.29529	-1.26969	3.52542	-13.7042	3.52542	1.20251	1.62049	54.6514	9.01486	53.0984	0.00991635	13.3625	0.904177	6.56713	2.22119	10.2987	2.2562	6.90009	7.22327	5.17285	3.61164
2020.7	37.1624	37.1624	4.36045	4.36045	45.858	12.8258	47.6297	12.3032	60.3302	12.3032	39.9659	6.01553	-3.02517	0.598292	-3.72083	0.0015382	-3.47444	1.99855	14.474	8.111	15.1714	7.30313	-0.697488	3.52883	-13.0407	3.52883	1.04476	1.6222	58.5825	9.03038	56.8094	0.00993342	13.5212	0.905763	6.53575	2.22411	10.5759	2.26391	7.4651	7.23718	4.89305	3.61859
2020.79	39.5042	39.5042	4.37735	4.37735	44.8651	12.8441	46.8751	12.3156	59.4624	12.3156	41.2459	6.03663	-1.89471	0.372199	-3.74122	0.00154281	-3.36556	1.97263	18.3773	8.11894	18.5107	7.31023	-0.133425	3.53239	-12.3602	3.53239	0.703164	1.62379	61.8726	9.04586	59.8617	0.00995045	13.4591	0.907348	6.63957	2.22704	10.7133	2.27161	7.50626	7.25112	4.8223	3.62556
2020.87	36.3658	36.3658	4.39417	4.39417	42.0497	12.8634	44.3093	12.3131	56.7773	12.3131	39.8881	6.05761	-0.984785	0.190215	-3.7616	0.00154743	-3.11125	1.8432	16.6484	8.12662	17.3289	7.31713	-0.680557	3.53575	-12.7882	3.53575	0.355177	1.62532	57.8722	9.06284	55.613	0.00996913	13.3552	0.908931	6.76406	2.23219	10.7195	2.2793	5.14308	7.2652	4.89103	3.6326
2020.95	33.2068	33.2068	4.40683	4.40683	37.3395	12.8833	39.8128	12.3133	52.1779	12.3133	36.5914	6.0786	-0.681701	0.129598	-3.78199	0.00155204	-2.81892	1.71894	19.2313	8.13533	18.4909	7.32506	0.740437	3.53936	-11.2647	3.53936	0.365275	1.62707	56.2108	9.07975	53.7392	0.00998772	13.2906	0.910513	6.93797	2.90611	10.6376	2.28699	1.41804	7.27939	4.9889	3.63969
2021.04	27.593	27.593	4.42047	4.42047	34.9289	12.9039	37.4873	12.3122	49.7963	12.3122	31.6757	6.09959	-0.43442	0.0801417	-3.80238	0.00155665	-2.45158	1.56855	21.3572	8.14518	21.7027	7.33425	-0.345519	3.54299	-12.2967	3.54299	0.543312	1.62904	56.387	9.09661	53.832	0.0100063	13.2262	0.912092	7.14553	2.91001	10.4844	2.29468	-3.93333	7.29361	5.18734	3.64681
2021.12	22.8122	22.8122	4.43405	4.43405	27.5162	12.9243	30.0262	12.3157	42.2817	12.3157	27.114	6.12064	-0.667132	0.126684	-3.82277	0.00156126	-2.1399	1.44454	24.21	8.15462	25.5402	7.34304	-1.33017	3.5465	-13.2357	3.5465	0.723001	1.63092	52.1176	9.11345	49.6127	0.0100248	13.1732	0.91367	7.29967	2.91381	10.3907	2.30235	-8.43415	7.30792	5.35175	3.65396
2021.2	21.259	21.259	4.44773	4.44773	25.8376	12.9445	28.2404	12.3251	40.3733	12.3251	24.3918	6.14173	-0.969218	0.187101	-3.84316	0.00156587	-1.98304	1.36372	26.3816	8.16412	27.4965	7.35206	-1.11488	3.54967	-12.9129	3.54967	1.13107	1.63282	52.6661	9.13018	50.2685	0.0100432	13.1032	0.915246	7.34344	2.91759	10.3915	2.31002	-10.9905	7.32233	5.51338	3.66116
2021.28	21.6177	21.6177	4.46031	4.46031	26.9474	12.9643	29.2444	12.3431	41.1921	12.3431	23.838	6.16292	-1.41732	0.276721	-3.86354	0.00157049	-2.01785	1.36164	27.3419	8.17266	27.5791	7.36006	-0.237218	3.55273	-11.8733	3.55273	1.05244	1.63453	54.6025	9.14704	52.3092	0.0100617	13.0309	0.91682	7.31423	2.92136	10.4644	2.31769	-11.2307	7.33686	5.67657	3.66843
2021.37	22.4093	22.4093	4.47346	4.47346	27.9245	12.9843	30.2339	12.3745	41.9605	12.3745	26.7898	6.18424	-1.99482	0.392222	-3.88393	0.0015751	-2.36326	1.47579	25.2083	8.18157	26.2557	7.36831	-1.04744	3.55612	-12.4863	3.55612	1.19662	1.63631	53.1089	9.16384	50.8016	0.0100802	13.1285	0.918392	7.15643	2.92512	10.6441	2.32534	-8.01734	7.3514	5.87295	3.6757
2021.45	28.4422	28.4422	4.48643	4.48643	27.3713	13.0038	29.9118	12.4278	41.3456	12.4278	34.3404	6.20585	-2.93279	0.579816	-3.90432	0.00157971	-3.17716	1.74775	23.5412	8.18992	25.2087	7.37594	-1.66747	3.55953	-12.8254	3.55953	1.28603	1.63798	50.2887	9.1805	47.7502	0.0100985	13.2488	0.919962	7.00044	2.92888	10.826	2.33299	0.130993	7.36594	6.06696	3.68297
2021.53	33.6755	33.6755	4.49836	4.49836	34.2451	13.0239	37.063	12.484	48.0949	12.484	40.3001	6.22796	-4.15845	0.824947	-3.92471	0.00158432	-3.84777	1.99888	21.293	8.19931	22.3334	7.38468	-1.04042	3.56303	-11.7971	3.56303	1.7191	1.63986	54.5003	9.19718	51.6855	0.0101169	13.5177	0.921532	6.85496	2.93263	11.0815	2.34064	6.90154	7.38052	6.10288	3.69026
2021.62	41.4214	41.4214	4.51258	4.51258	41.6479	13.0442	44.6233	12.5242	55.1898	12.5242	44.4253	6.24994	-3.81373	0.756003	-3.9451	0.00158894	-4.09968	2.12968	18.7003	8.20884	18.5578	7.39361	0.142457	3.56646	-10.1476	3.56646	1.55607	1.64177	59.1959	9.21382	56.2236	0.0101352	14.0382	0.923101	6.73372	2.93637	11.3467	2.34828	9.9707	7.39522	6.14969	3.69761
2021.7	43.1616	43.1616	4.52839	4.52839	46.7298	13.0653	49.7211	12.5462	59.8329	12.5462	45.8257	6.2716	-2.87485	0.568228	-3.96548	0.00159355	-4.04003	2.1449	18.6872	8.21975	18.5783	7.40393	0.108896	3.57017	-9.72679	3.57017	1.35827	1.64395	64.3419	9.23049	61.353	0.0101535	14.1703	0.924668	6.75355	2.94011	11.499	2.35591	10.1588	7.40996	6.11889	3.70498
2021.79	44.5347	44.5347	4.54706	4.54706	47.043	13.0858	49.7475	12.558	59.4412	12.558	46.7239	6.29296	-1.44989	0.283236	-3.98587	0.00159816	-3.88714	2.10381	20.2556	8.22959	20.222	7.41289	0.0335881	3.57424	-9.38922	3.57424	1.19951	1.64592	66.1264	9.24718	63.4243	0.0101719	14.2138	0.926234	6.85104	2.94385	11.5314	2.36354	9.50944	7.42481	6.0681	3.7124
2021.87	40.3342	40.3342	4.55788	4.55788	41.9595	13.1057	44.1256	12.5566	53.4397	12.5566	44.5608	6.31424	-0.49916	0.0930896	-4.00626	0.00160277	-3.58675	1.98317	21.76	8.23894	21.4455	7.4214	0.314512	3.57812	-8.74636	3.57812	1.40467	1.64779	62.3274	9.26369	60.164	0.0101901	14.1553	0.927798	7.00758	2.94758	11.451	2.37116	6.37203	7.43974	6.07411	3.71987
2021.95	36.3035	36.3035	4.57073	4.57073	39.4594	13.1247	41.0196	12.5461	50.0018	12.5461	40.1621	6.33555	0.0735619	0.0214548	-4.02665	0.00160739	-3.1718	1.79878	21.9582	8.2465	21.6954	7.4282	0.262788	3.58144	-8.48388	3.58144	1.42716	1.6493	59.8064	9.2803	58.2499	0.0102083	13.9848	0.92936	7.12545	2.95131	11.2773	2.37877	1.60952	7.45479	6.0915	3.72739
2022.04	29.5844	29.5844	4.58577	4.58577	34.9231	13.1442	35.8593	12.5399	44.5822	12.5399	34.6452	6.35689	0.245209	0.0557843	-4.04704	0.001612	-2.69109	1.62306	27.1513	8.25509	26.0263	7.43601	1.12502	3.585	-7.35734	3.585	1.86432	1.65102	60.3176	9.29681	59.3874	0.0102265	13.8793	0.930921	7.18571	2.95503	11.1381	2.38638	-3.98171	7.47	6.1786	3.735
2022.12	27.4368	27.4368	4.59904	4.59904	29.1981	13.1645	29.7112	12.5444	38.2784	12.5444	29.9776	6.37826	0.051559	0.0170542	-4.06742	0.00161661	-2.33702	1.50923	29.5609	8.2648	28.8932	7.44506	0.667625	3.58858	-7.64057	3.58858	2.07433	1.65296	56.9411	9.31335	56.4361	0.0102447	13.7839	0.932479	7.19965	2.95877	11.0447	2.39398	-8.35587	7.48528	6.25375	3.74264
2022.2	21.359	21.359	4.61422	4.61422	26.0025	13.1845	26.471	12.553	34.9725	12.553	26.9201	6.39966	-0.322891	0.0578358	-4.08781	0.00162122	-2.15716	1.42586	32.2285	8.2741	32.0886	7.45372	0.13992	3.59205	-8.0975	3.59205	1.51875	1.65482	56.5617	9.32988	56.1011	0.0102629	13.6438	0.934037	7.14619	2.96248	11.0054	2.40158	-10.7755	7.50065	6.22306	3.75033
2022.28	19.6783	19.6783	4.62834	4.62834	28.0559	13.2042	28.6719	12.5702	37.1617	12.5702	24.975	6.42121	-1.55851	0.304959	-4.1082	0.00162583	-2.16043	1.41683	29.7574	8.28346	29.5647	7.4626	0.192723	3.59518	-8.04385	3.59518	0.795144	1.65669	56.2937	9.34607	55.6843	0.0102807	13.6789	0.935593	6.97993	2.9662	11.0758	2.40907	-11.3525	7.51615	6.15129	3.75807
2022.37	21.3864	21.3864	4.64103	4.64103	28.5768	13.224	29.3589	12.6034	37.8462	12.6034	28.4512	6.44282	-1.70325	0.333908	-4.12859	0.00163045	-2.53169	1.54507	28.067	8.29188	29.2023	7.47049	-1.13526	3.5982	-9.38429	3.5982	1.12223	1.65838	54.9264	9.36298	54.1518	0.0102993	13.7109	0.937146	6.83446	2.96991	11.2047	2.41655	-7.70949	7.53179	6.11384	3.7659
2022.45	28.9349	28.9349	4.65403	4.65403	31.1215	13.2439	32.3307	12.6552	40.729	12.6552	35.1033	6.46463	-2.49461	0.49218	-4.14898	0.00163506	-3.26819	1.79796	25.0179	8.30066	27.2992	7.47862	-2.28122	3.60155	-10.4601	3.60155	1.16218	1.66013	54.0876	9.37978	52.8884	0.0103178	13.7667	0.938698	6.58198	2.97361	11.515	2.42402	-0.456986	7.54752	6.19125	3.77376
2022.53	37.5042	37.5042	4.66558	4.66558	41.5528	13.2635	43.4455	12.7127	51.5966	12.7127	40.8245	6.48702	-4.05735	0.804727	-4.16937	0.00163967	-3.93587	2.05845	22.3539	8.30889	23.8047	7.48614	-1.45075	3.60492	-9.40884	3.60492	1.55774	1.66178	61.8444	9.3966	59.9644	0.0103363	14.1124	0.940249	6.38284	2.9773	11.8529	2.4315	6.37264	7.56329	6.16108	3.78165
2022.62	39.5632	39.5632	4.67991	4.67991	37.974	13.2825	40.4993	12.7544	48.2453	12.7544	45.1722	6.50931	-3.77595	0.748448	-4.18975	0.00164428	-4.24182	2.2036	24.4782	8.31814	26.3207	7.49474	-1.84256	3.60837	-9.4323	3.60837	2.74407	1.66363	60.7007	9.41195	58.189	0.0103531	14.5621	0.941799	6.30039	2.98099	12.1053	2.43896	9.82961	7.57916	6.1508	3.78958
2022.7	41.5735	41.5735	4.69333	4.69333	44.7496	13.3015	47.8087	12.7738	55.0335	12.7738	47.2741	6.53115	-2.26001	0.44526	-4.21014	0.0016489	-4.16955	2.21502	24.681	8.32755	24.7547	7.50355	-0.0736796	3.61176	-7.19182	3.61176	2.4213	1.66551	68.3005	9.4273	65.2524	0.01037	14.6175	0.943347	6.31496	2.98468	12.2742	2.44642	10.2209	7.59516	6.10663	3.79758
2022.79	42.0119	42.0119	4.71072	4.71072	43.9898	13.3214	47.6155	12.7852	54.3058	12.7852	47.8393	6.55275	-0.897266	0.172711	-4.23053	0.00165351	-3.98965	2.17489	24.6931	8.3383	23.6159	7.51372	1.07716	3.61543	-5.56221	3.61543	2.1672	1.66766	68.3294	9.44262	64.7097	0.0103869	14.5367	0.944894	6.38496	2.98836	12.3688	2.44653	9.40242	7.61133	6.04367	3.80566
2022.87	39.8463	39.8463	4.72994	4.72994	45.3408	13.3418	49.6493	12.7838	55.8682	12.7838	46.5099	6.5743	0.00677889	0.0080982	-4.25092	0.00165812	-3.71956	2.05312	24.5153	8.348	24.26	7.52254	0.255265	3.61944	-5.96443	3.61944	1.8934	1.6696	70.4622	9.45933	66.1539	0.0104053	14.3684	0.946439	6.57666	2.99203	12.3961	2.44664	7.06462	7.62773	6.09735	3.81386
2022.95	36.1018	36.1018	4.7472	4.7472	40.4427	13.3639	45.5306	12.7793	51.3386	12.7793	42.3814	6.59583	-0.0730759	0.00787276	-4.27131	0.00166273	-3.32523	1.89412	25.0955	8.35721	24.2415	7.53093	0.853954	3.62327	-5.00059	3.62327	2.21729	1.67144	67.3008	9.47831	62.2061	0.0104261	14.2131	0.947983	6.80936	2.99571	12.3727	2.44675	2.919	7.64439	6.14019	3.82219

## Sheet: 12m mean Global
time	GRACE	GRACE_err	steAlt	steAlt_err	steAlt_mwr	steAlt_mwr_err	steAlt_halosteric_uncorrected	steAlt_halosteric_uncorrected_err	OMrecon	OMrecon_err	atmosphere	atmosphere_err	GIA	GIA_err	OBD	OBD_err	Steric_full_depth	Steric_full_depth_err	Thermosteric	Thermosteric_err	Halosteric	Halosteric_err	Halosteric_uncorrected	Halosteric_uncorrected_err	Steric_deep	Steric_deep_err	Alt_mwr	Alt_mwr_err	Alt_mwrcdr	Alt_mwrcdr_err	greenland	greenland_err	antarctic	antarctic_err	glacier	glacier_err	lws_natural	lws_natural_err	lws_human	lws_human_err
2003.04	-1.46806	0.0986199	-0.794752	2.0846	-0.721596	2.08828	0.338726	2.08828	-2.57086	0.580278	-0.460647	0.0325708	0.601449	0.00056039	0.20099	0.123742	-4.80983	1.51021	-3.78821	1.36207	-1.02162	0.652308	-1.69596	0.652308	-0.341653	0.302043	-5.33132	1.43661	-5.40467	0.00143661	-1.78767	0.1481	-0.638453	0.375179	-1.23936	0.269984	2.39719	1.18317	-0.84192	0.591585
2003.12	-1.57675	0.133889	-1.3097	2.09286	-1.24851	2.09509	-0.290046	2.09509	-2.64595	0.585131	-0.484635	0.00737356	0.581061	0.000565002	0.197872	0.0964844	-4.30476	1.51546	-3.42277	1.36677	-0.881987	0.654643	-1.4958	0.654643	-0.33376	0.303092	-5.35455	1.44307	-5.41589	0.00144307	-1.71573	0.148763	-0.594866	0.379516	-1.20767	0.271771	2.16265	1.18832	-0.805695	0.594159
2003.2	-1.68543	0.160515	-1.82465	2.10151	-1.77543	2.10305	-0.918818	2.10305	-2.72104	0.58999	-0.508623	0.00349471	0.560673	0.000569614	0.194753	0.0805867	-3.79969	1.52122	-3.05733	1.37202	-0.742353	0.65701	-1.29565	0.65701	-0.325868	0.304244	-5.37777	1.44956	-5.42711	0.00144956	-1.6438	0.149424	-0.551279	0.38121	-1.17599	0.273558	1.92811	1.19355	-0.769469	0.596777
2003.28	-1.79412	0.183647	-2.3396	2.10986	-2.30235	2.11147	-1.54759	2.11147	-2.79613	0.594857	-0.532611	0.00811939	0.540284	0.000574227	0.191635	0.0822998	-3.29462	1.5267	-2.6919	1.37688	-0.602719	0.659561	-1.09549	0.659561	-0.317975	0.305341	-5.40099	1.45591	-5.43834	0.00145591	-1.57186	0.150083	-0.507693	0.382632	-1.1443	0.275343	1.69357	1.19875	-0.733244	0.599376
2003.37	-1.90281	0.204749	-2.85455	2.11827	-2.82926	2.12118	-2.17636	2.12118	-2.87122	0.599733	-0.556599	0.0150909	0.519896	0.000578839	0.188517	0.111143	-2.78955	1.53219	-2.32646	1.38178	-0.463085	0.662045	-0.895337	0.662045	-0.310083	0.306439	-5.42421	1.46234	-5.44956	0.00146234	-1.49993	0.15074	-0.464106	0.384189	-1.11261	0.277127	1.45904	1.20387	-0.697018	0.601933
2003.45	-2.01149	0.222638	-3.3695	2.12615	-3.35618	2.1326	-2.80513	2.1326	-2.94632	0.604714	-0.580587	0.0842059	0.499508	0.000583451	0.185399	0.165725	-2.28448	1.53699	-1.96103	1.38591	-0.323451	0.664513	-0.695181	0.664513	-0.302191	0.307397	-5.44744	1.46872	-5.46079	0.00146872	-1.42799	0.151395	-0.420519	0.38583	-1.08092	0.278909	1.2245	1.20883	-0.660793	0.604413
2003.53	-2.12018	0.238303	-3.88445	2.13464	-3.8831	2.14671	-3.43391	2.14671	-3.02141	0.609843	-0.604575	0.131411	0.47912	0.000588064	0.18228	0.227235	-1.77941	1.54265	-1.59559	1.39092	-0.183817	0.667144	-0.495026	0.667144	-0.294298	0.308529	-5.47066	1.47509	-5.47201	0.00147509	-1.35606	0.152048	-0.376933	0.387512	-1.04923	0.280691	0.989959	1.21378	-0.624567	0.606892
2003.62	-2.04567	0.253286	-4.38905	2.14333	-4.38705	2.16029	-3.99311	2.16029	-2.91698	0.614964	-0.597233	0.128521	0.458732	0.000592676	0.169874	0.269981	-1.1711	1.54844	-1.03508	1.39608	-0.136021	0.669797	-0.434298	0.669797	-0.275092	0.309688	-5.37718	1.48161	-5.37919	0.00148161	-1.28405	0.152699	-0.335524	0.388936	-1.00845	0.282471	0.893124	1.2188	-0.584852	0.609398
2003.7	-1.82185	0.271691	-4.78097	2.15208	-4.77856	2.16887	-4.44222	2.16887	-2.84318	0.619941	-0.583917	0.0759873	0.438344	0.000597288	0.161507	0.269207	-0.864042	1.55432	-0.881699	1.40121	0.017657	0.672689	-0.266084	0.672689	-0.252957	0.310864	-5.46989	1.48811	-5.4723	0.00148811	-1.22515	0.153349	-0.29704	0.390331	-0.968694	0.284251	0.784289	1.22448	-0.552666	0.612239
2003.79	-1.78284	0.28731	-4.93975	2.16048	-4.93281	2.17513	-4.64522	2.17513	-2.76592	0.624842	-0.561734	0.00258153	0.417956	0.000601901	0.15807	0.251965	-0.392238	1.55972	-0.647967	1.40581	0.255729	0.675601	-0.0216072	0.675601	-0.266896	0.311944	-5.15942	1.49461	-5.16638	0.00149461	-1.16354	0.153997	-0.259048	0.391719	-0.930229	0.286029	0.672742	1.22953	-0.524104	0.614765
2003.87	-2.00496	0.298924	-5.22169	2.16856	-5.21516	2.17922	-4.95762	2.17922	-2.68274	0.62975	-0.497228	0.00891572	0.397568	0.000606513	0.157244	0.215226	-0.0814769	1.56452	-0.285502	1.40998	0.204025	0.677995	-0.0843971	0.677995	-0.266284	0.312905	-5.13312	1.50128	-5.13967	0.00150128	-1.09349	0.154642	-0.226437	0.393104	-0.889583	0.287806	0.519281	1.23432	-0.495287	0.61716
2003.95	-2.13625	0.30807	-5.54628	2.17668	-5.54138	2.18394	-5.29454	2.18394	-2.64956	0.634676	-0.42082	0.0321823	0.37718	0.000611125	0.164017	0.17781	0.260001	1.56895	0.00926915	1.41384	0.250732	0.680186	-0.0664881	0.680186	-0.258449	0.313789	-5.11291	1.50841	-5.11782	0.00150841	-1.01901	0.155286	-0.194245	0.394495	-0.843672	0.289582	0.289396	1.23913	-0.461209	0.619564
2004.04	-2.23632	0.31804	-5.36354	2.18542	-5.36079	2.18949	-5.10592	2.18949	-2.44288	0.639594	-0.354806	0.00853802	0.356792	0.000615738	0.154077	0.133302	0.388209	1.57424	0.039588	1.4185	0.348621	0.682713	-0.0126801	0.682713	-0.24972	0.314849	-4.81684	1.5155	-4.81961	0.0015155	-0.952423	0.155928	-0.163335	0.395981	-0.798443	0.291356	0.260052	1.24398	-0.433922	0.621988
2004.12	-2.02121	0.327939	-5.04844	2.19367	-5.04793	2.19597	-4.76467	2.19597	-2.14626	0.644523	-0.266524	0.0191997	0.336404	0.00062035	0.138313	0.100298	0.279255	1.57927	-0.0249625	1.42301	0.304217	0.684933	-0.115019	0.684933	-0.240928	0.315854	-4.62973	1.52217	-4.63025	0.00152217	-0.90459	0.156567	-0.137223	0.397411	-0.755279	0.293129	0.32453	1.24893	-0.407168	0.624467
2004.2	-1.99684	0.338158	-4.35669	2.20209	-4.35924	2.20379	-4.031	2.20379	-1.89241	0.649453	-0.184612	7.42713e-05	0.316015	0.000624962	0.127075	0.0865514	0.0518354	1.58415	-0.212438	1.42738	0.264273	0.687104	-0.220829	0.687104	-0.209716	0.316829	-4.17957	1.52924	-4.17702	0.00152924	-0.852322	0.157205	-0.116964	0.39885	-0.716839	0.294901	0.347722	1.254	-0.369395	0.626998
2004.29	-1.89902	0.347205	-4.08211	2.2106	-4.0878	2.21241	-3.70508	2.21241	-1.60586	0.65439	-0.100056	0.00612188	0.295627	0.000629575	0.115114	0.0895002	0.125621	1.5892	-0.0687089	1.43195	0.194329	0.689263	-0.357492	0.689263	-0.163975	0.317841	-3.84796	1.53625	-3.84226	0.00153625	-0.808956	0.157841	-0.0965034	0.400211	-0.681366	0.296672	0.405363	1.25902	-0.324343	0.629509
2004.37	-1.95699	0.356658	-4.07291	2.2189	-4.08126	2.22174	-3.64147	2.22174	-1.42315	0.659336	-0.0850894	0.0150487	0.275239	0.000634187	0.108636	0.112403	0.261268	1.594	0.121288	1.43626	0.13998	0.69137	-0.473769	0.69137	-0.123321	0.3188	-3.71485	1.54323	-3.70648	0.00154323	-0.763254	0.158474	-0.0739293	0.401572	-0.641681	0.298442	0.420535	1.2639	-0.279731	0.631951
2004.45	-1.83076	0.368748	-3.50091	2.22736	-3.51173	2.23356	-3.01804	2.23356	-1.25338	0.664285	-0.0206017	0.00780462	0.254851	0.000638799	0.107761	0.166254	0.270169	1.59908	0.151311	1.44084	0.118858	0.693553	-0.547599	0.693553	-0.123662	0.319815	-3.13796	1.55015	-3.1271	0.00155015	-0.707222	0.159106	-0.052627	0.40293	-0.602196	0.300211	0.371383	1.26862	-0.242115	0.63431
2004.54	-1.54901	0.378566	-3.16369	2.23547	-3.16233	2.24829	-2.63879	2.24829	-1.15648	0.669338	0.0197814	0.0877845	0.234463	0.000643412	0.11092	0.23967	0.294944	1.60376	0.0493122	1.44502	0.245632	0.695688	-0.44568	0.695688	-0.151521	0.320753	-2.76001	1.55696	-2.76136	0.00155696	-0.65601	0.159737	-0.0392708	0.404419	-0.559304	0.301978	0.286073	1.27329	-0.207748	0.636643
2004.62	-1.38641	0.38722	-2.44064	2.24388	-2.43864	2.2615	-1.85858	2.2615	-0.992817	0.674332	0.0942407	0.053651	0.214075	0.000648024	0.112601	0.281664	-0.0591652	1.60889	-0.407381	1.4496	0.348216	0.69798	-0.38497	0.69798	-0.172954	0.321778	-2.38931	1.56375	-2.39131	0.00156375	-0.611766	0.160366	-0.0253295	0.405778	-0.518745	0.303745	0.241414	1.278	-0.172631	0.639002
2004.7	-1.31873	0.394346	-1.27505	2.25214	-1.27265	2.26955	-0.622446	2.26955	-0.81767	0.679297	0.156573	0.0119608	0.193687	0.000652636	0.114907	0.280467	-0.690745	1.61382	-0.933703	1.45393	0.242958	0.700364	-0.538058	0.700364	-0.192825	0.322764	-1.85345	1.57053	-1.85586	0.00157053	-0.581062	0.160993	-0.0138814	0.407118	-0.482274	0.30551	0.25274	1.28278	-0.149765	0.641389
2004.79	-1.26313	0.401329	-0.300972	2.26081	-0.294029	2.2752	0.437527	2.2752	-0.655513	0.684298	0.211508	0.0510708	0.173299	0.000657249	0.114978	0.255363	-1.19332	1.6193	-1.33776	1.45883	0.144438	0.70281	-0.690112	0.70281	-0.220405	0.32386	-1.37807	1.57733	-1.38502	0.00157733	-0.542635	0.161618	-0.00516587	0.408555	-0.448086	0.307274	0.260878	1.28755	-0.132011	0.643773
2004.87	-1.13937	0.409986	0.238069	2.26912	0.244607	2.27912	1.06095	2.27912	-0.549571	0.689309	0.255867	0.055064	0.152911	0.000661861	0.115404	0.213107	-1.39786	1.62434	-1.44201	1.46342	0.0441506	0.704886	-0.84472	0.704886	-0.207201	0.324868	-1.0437	1.58407	-1.05025	0.00158407	-0.504095	0.162242	0.00436984	0.409955	-0.41326	0.309038	0.227767	1.2922	-0.120219	0.646102
2004.95	-0.819522	0.418671	1.01872	2.27723	1.02361	2.28376	1.92388	2.28376	-0.422223	0.694364	0.231143	0.078109	0.132523	0.000666473	0.107796	0.172518	-1.55247	1.62911	-1.59603	1.46774	0.0435554	0.706908	-0.898301	0.706908	-0.204457	0.325821	-0.427297	1.59079	-0.432207	0.00159079	-0.462673	0.162864	0.0132337	0.411284	-0.378256	0.3108	0.29169	1.29689	-0.11736	0.648446
2005.04	-0.521695	0.426613	1.80122	2.28547	1.80397	2.28924	2.78351	2.28924	-0.304311	0.699386	0.1636	0.0561389	0.112135	0.000671086	0.0947858	0.131173	-1.87358	1.63408	-1.7534	1.47196	-0.120183	0.709612	-1.11101	0.709612	-0.216272	0.326815	0.0199207	1.59749	0.0171545	0.00159749	-0.424412	0.163483	0.0187397	0.412633	-0.338438	0.312562	0.39889	1.30166	-0.122691	0.650831
2005.12	-0.140492	0.433524	2.18041	2.29379	2.18092	2.29577	3.228	2.29577	-0.165581	0.704401	0.156351	0.0455416	0.0917464	0.000675698	0.0861177	0.09532	-1.97038	1.63919	-1.76729	1.47624	-0.203093	0.712515	-1.23278	0.712515	-0.21297	0.327839	0.293968	1.60416	0.293447	0.00160416	-0.375589	0.164102	0.0222558	0.413982	-0.289994	0.314323	0.449397	1.30647	-0.128002	0.653234
2005.2	-0.0893293	0.439773	2.24606	2.30239	2.24351	2.30374	3.33853	2.30374	-0.052508	0.709425	0.10483	0.0485416	0.0713583	0.00068031	0.0756269	0.0787204	-1.68559	1.64463	-1.3898	1.48078	-0.295791	0.71562	-1.34839	0.71562	-0.209964	0.328926	0.632072	1.6109	0.634621	0.0016109	-0.320452	0.164718	0.0267193	0.415291	-0.246259	0.316083	0.513579	1.31136	-0.130925	0.655682
2005.28	-0.106247	0.446368	2.31727	2.31132	2.31158	2.31298	3.429	2.31298	0.04037	0.714429	0.0552403	0.0148913	0.0509702	0.000684923	0.0647548	0.0876703	-1.51384	1.65063	-1.15605	1.4858	-0.357797	0.719018	-1.4138	0.719018	-0.190161	0.330126	0.85945	1.61753	0.865151	0.00161753	-0.261118	0.165333	0.0294609	0.4166	-0.200035	0.317842	0.55803	1.31623	-0.141208	0.658115
2005.37	0.232413	0.452684	2.97393	2.32014	2.96558	2.323	4.07661	2.323	0.195	0.719436	0.0181623	0.001925	0.0305821	0.000689535	0.0467596	0.115262	-1.69105	1.65651	-1.337	1.49063	-0.354051	0.722526	-1.39106	0.722526	-0.154617	0.331302	1.31718	1.62413	1.32555	0.00162413	-0.195422	0.165947	0.0276615	0.417906	-0.149682	0.319601	0.651439	1.32095	-0.157158	0.660477
2005.45	0.533488	0.460183	3.37191	2.32871	3.3611	2.33617	4.43921	2.33617	0.410908	0.724482	0.0438669	0.0535708	0.010194	0.000694147	0.0247929	0.186433	-1.58369	1.66209	-1.32843	1.49529	-0.255262	0.72569	-1.25064	0.72569	-0.132811	0.332417	1.79939	1.63068	1.81024	0.00163068	-0.13446	0.166558	0.0217461	0.419201	-0.0974514	0.321358	0.747089	1.32555	-0.169884	0.662776
2005.53	0.66648	0.467829	3.30102	2.33646	3.30238	2.34989	4.30246	2.34989	0.515978	0.729647	0.0436045	0.111625	-0.010194	0.00069876	0.0029362	0.250679	-1.48062	1.6672	-1.1142	1.49955	-0.366422	0.72864	-1.27794	0.72864	-0.09531	0.33344	1.8224	1.63654	1.82104	0.00163654	-0.09	0.167169	0.00772484	0.420512	-0.0416161	0.323115	0.768846	1.33015	-0.172581	0.665074
2005.62	0.68302	0.47512	3.50517	2.34455	3.50717	2.36293	4.42134	2.36293	0.600825	0.734747	0.0391258	0.0817251	-0.0305821	0.000703372	-0.0184985	0.293958	-1.45559	1.67282	-1.00563	1.50448	-0.449958	0.731338	-1.26631	0.731338	-0.0649094	0.334564	2.03022	1.64236	2.02822	0.00164236	-0.0413585	0.167778	-0.00140256	0.4218	0.014142	0.324871	0.763349	1.33481	-0.173031	0.667407
2005.7	0.631958	0.481712	3.28579	2.35212	3.28819	2.3718	4.08321	2.3718	0.653101	0.73979	0.0487264	0.0372394	-0.0509702	0.000707984	-0.0364742	0.304737	-1.28938	1.6774	-0.875622	1.50846	-0.413762	0.733644	-1.10055	0.733644	-0.0378373	0.335481	1.95934	1.6485	1.95693	0.0016485	0.0175282	0.168386	-0.00872486	0.423084	0.0683356	0.326626	0.69917	1.33962	-0.171935	0.669811
2005.79	0.666235	0.488564	2.65718	2.36015	2.66413	2.37747	3.31094	2.37747	0.638364	0.744825	0.0643453	0.0144128	-0.0713583	0.000712597	-0.0518055	0.286354	-0.793328	1.68231	-0.492488	1.51285	-0.30084	0.735826	-0.828315	0.735826	-0.00315902	0.336462	1.81504	1.65495	1.80808	0.00165495	0.0896487	0.168992	-0.0168847	0.424371	0.120412	0.32838	0.535698	1.34432	-0.154855	0.672161
2005.87	0.808319	0.495068	2.36969	2.36815	2.37622	2.38168	2.8548	2.38168	0.660339	0.749919	0.12279	0.0696542	-0.0917464	0.000717209	-0.0622677	0.253343	-0.352737	1.68721	-0.12177	1.51725	-0.230967	0.737991	-0.578781	0.737991	0.0212434	0.337443	1.95865	1.66138	1.9521	0.00166138	0.162181	0.169596	-0.0240443	0.425646	0.172512	0.330133	0.36041	1.34892	-0.13351	0.674459
2005.95	0.734772	0.503515	2.03704	2.37598	2.04194	2.38475	2.33949	2.38475	0.689892	0.755066	0.16445	0.0951483	-0.112135	0.000721821	-0.0708764	0.204228	0.0846744	1.6919	0.333814	1.52144	-0.24914	0.740113	-0.404344	0.740113	0.0423543	0.33838	2.0555	1.66777	2.05059	0.00166777	0.232617	0.170199	-0.031591	0.427243	0.223787	0.331886	0.19761	1.3535	-0.0969808	0.676748
2006.04	0.796587	0.510685	1.81924	2.38425	1.82199	2.38959	1.929	2.38959	0.810468	0.760173	0.207739	0.071559	-0.132523	0.000726434	-0.0849872	0.159514	0.462407	1.69721	0.652241	1.52626	-0.189834	0.74234	-0.142875	0.74234	0.071564	0.339442	2.2016	1.67417	2.19883	0.00167417	0.283108	0.170801	-0.0360957	0.42866	0.277997	0.333638	0.119925	1.35846	-0.0422052	0.679231
2006.12	0.738718	0.516815	1.28701	2.39317	1.28752	2.39643	1.19974	2.39643	1.04255	0.765241	0.255855	0.0338951	-0.152911	0.000731046	-0.106582	0.12487	1.14253	1.70346	1.2771	1.53193	-0.134572	0.744959	0.117746	0.744959	0.140393	0.340692	2.32567	1.68053	2.32514	0.00168053	0.341144	0.171401	-0.0350435	0.429923	0.332991	0.335389	0.120705	1.36321	0.0268967	0.681603
2006.2	0.861838	0.522845	1.32746	2.40196	1.32491	2.4045	1.04694	2.4045	1.23605	0.770316	0.269855	0.0353053	-0.173299	0.000735658	-0.125917	0.110577	1.5227	1.7095	1.51058	1.53738	0.0121282	0.74757	0.462435	0.74757	0.185449	0.341901	2.72359	1.68691	2.72614	0.00168691	0.393052	0.171999	-0.0302261	0.431183	0.383232	0.337139	0.112709	1.36798	0.107432	0.683991
2006.28	1.21482	0.529231	1.73275	2.41014	1.72706	2.41295	1.27472	2.41295	1.3701	0.775396	0.257457	0.0339985	-0.193687	0.000740271	-0.141495	0.116337	1.41642	1.71475	1.33159	1.54205	0.0848306	0.749948	0.713569	0.749948	0.21765	0.342949	3.00331	1.69326	3.00901	0.00169326	0.45112	0.172595	-0.0218561	0.432438	0.430694	0.338888	0.0596766	1.37279	0.193009	0.686397
2006.37	1.33707	0.535349	1.92786	2.41815	1.91952	2.42228	1.31541	2.42228	1.44478	0.780481	0.275444	0.0335103	-0.214075	0.000744883	-0.147357	0.141325	1.36471	1.71972	1.326	1.54645	0.0387072	0.752275	0.819183	0.752275	0.245442	0.343944	3.13642	1.69962	3.14478	0.00169962	0.512444	0.17319	-0.00779769	0.43369	0.482598	0.340637	-0.0926101	1.37745	0.274701	0.688726
2006.45	1.04101	0.542177	1.79371	2.42596	1.7829	2.43426	1.04561	2.43426	1.42793	0.785562	0.262093	0.0168698	-0.234463	0.000749495	-0.146984	0.200815	1.68873	1.72446	1.78133	1.55057	-0.092602	0.754662	0.816025	0.754662	0.254565	0.344893	3.32429	1.70592	3.33515	0.00170592	0.577705	0.173784	0.00882346	0.434998	0.53334	0.342385	-0.308384	1.38201	0.354348	0.691005
2006.53	0.858945	0.54833	1.71138	2.4337	1.71274	2.44954	0.830094	2.44954	1.38402	0.790706	0.235595	0.074205	-0.254851	0.000754108	-0.142597	0.277941	1.64749	1.72917	1.76826	1.55466	-0.120775	0.757005	0.919557	0.757005	0.263009	0.345834	3.2158	1.71217	3.21445	0.00171217	0.646322	0.174375	0.027193	0.436245	0.584773	0.344132	-0.540721	1.38669	0.430857	0.693345
2006.62	0.84952	0.554236	1.77791	2.44203	1.77991	2.46293	0.778529	2.46293	1.48129	0.79584	0.239648	0.0640114	-0.275239	0.00075872	-0.140623	0.320002	1.83669	1.73468	1.83349	1.55959	0.00320519	0.759454	1.14381	0.759454	0.279821	0.346935	3.47198	1.71844	3.46998	0.00171844	0.718865	0.174966	0.0531201	0.437504	0.635433	0.345879	-0.662313	1.39126	0.49654	0.695631
2006.7	1.02809	0.559646	1.76477	2.45004	1.76717	2.47124	0.65888	2.47124	1.65447	0.800936	0.271915	0.0161364	-0.295627	0.000763332	-0.142666	0.322835	1.97308	1.73973	1.89997	1.5642	0.073112	0.761535	1.29528	0.761535	0.301375	0.347945	3.59277	1.72473	3.59036	0.00172473	0.7951	0.175556	0.0789178	0.438771	0.682136	0.347624	-0.728145	1.39579	0.554547	0.697897
2006.79	1.30805	0.565783	2.12052	2.45769	2.12746	2.47622	0.928527	2.47622	1.87819	0.806038	0.27952	0.0170488	-0.316015	0.000767945	-0.151716	0.302262	2.00983	1.74434	1.94636	1.56836	0.0634753	0.763525	1.34479	0.763525	0.316046	0.348869	3.97971	1.73093	3.97275	0.00173093	0.865413	0.176144	0.106253	0.440016	0.725883	0.349369	-0.703069	1.40029	0.604189	0.700143
2006.87	1.46908	0.572589	2.56235	2.46423	2.56889	2.4767	1.29419	2.4767	2.13178	0.811201	0.267375	0.0743253	-0.336404	0.000772557	-0.162782	0.248094	1.83923	1.74895	1.74113	1.57244	0.0980953	0.765683	1.41859	0.765683	0.293385	0.34979	4.23943	1.73558	4.23288	0.00173558	0.931518	0.17673	0.13643	0.441247	0.769853	0.351113	-0.616368	1.4047	0.642968	0.70235
2006.95	1.19347	0.580582	2.45714	2.47181	2.46204	2.48013	1.12679	2.48013	2.25426	0.816378	0.223284	0.0804253	-0.356792	0.000777169	-0.167848	0.202855	1.91503	1.75349	1.72585	1.5764	0.189175	0.767917	1.52938	0.767917	0.290037	0.350698	4.20307	1.74177	4.19816	0.00174177	1.00015	0.177315	0.171105	0.442484	0.815114	0.352857	-0.637571	1.40931	0.682176	0.704656
2007.04	1.3156	0.587717	2.34468	2.47912	2.34743	2.48449	0.969447	2.48449	2.34966	0.821542	0.191335	0.0689074	-0.37718	0.000781782	-0.174047	0.163204	1.84533	1.75764	1.59842	1.57993	0.246907	0.770131	1.586	0.770131	0.302794	0.351527	4.01372	1.74797	4.01095	0.00174797	1.08205	0.177898	0.207342	0.443712	0.869284	0.3546	-0.708601	1.41389	0.708249	0.706947
2007.12	1.25784	0.594901	2.34898	2.48684	2.34949	2.49049	0.94985	2.49049	2.26855	0.826695	0.14338	0.0557183	-0.397568	0.000786394	-0.16957	0.134617	1.74705	1.76238	1.41263	1.58418	0.334413	0.772239	1.65032	0.772239	0.307916	0.352477	3.92166	1.75414	3.92114	0.00175414	1.187	0.17848	0.24477	0.444933	0.927572	0.356342	-0.951088	1.41855	0.716917	0.709275
2007.2	1.37831	0.60091	2.4385	2.49477	2.43595	2.49762	1.03924	2.49762	2.1272	0.831838	0.124194	0.0406714	-0.417956	0.000791006	-0.159021	0.119381	1.58941	1.7674	1.16582	1.58876	0.423597	0.7743	1.69278	0.7743	0.276712	0.35348	3.86242	1.76033	3.86497	0.00176033	1.28546	0.179061	0.280043	0.44615	0.979958	0.358083	-1.25763	1.42329	0.715174	0.711646
2007.28	1.43114	0.606085	2.16592	2.50256	2.16022	2.50556	0.791787	2.50556	2.03119	0.836972	0.128284	0.0147472	-0.438344	0.000795618	-0.152566	0.122501	1.56003	1.7723	1.19524	1.59317	0.364789	0.776447	1.56516	0.776447	0.297263	0.35446	3.56497	1.76645	3.57068	0.00176645	1.38148	0.17964	0.316901	0.447363	1.02597	0.359824	-1.52677	1.42795	0.705324	0.713975
2007.37	1.54366	0.611517	1.9836	2.50992	1.97526	2.51463	0.656059	2.51463	2.03101	0.842109	0.159353	0.000363803	-0.458732	0.000800231	-0.152477	0.15383	1.73291	1.7766	1.36277	1.59701	0.370135	0.778372	1.48638	0.778372	0.345573	0.355319	3.55348	1.77256	3.56185	0.00177256	1.47203	0.180218	0.353875	0.448573	1.07525	0.361564	-1.7194	1.43248	0.689897	0.716238
2007.45	1.88191	0.617893	1.90399	2.51746	1.89318	2.52675	0.639155	2.52675	2.14318	0.847276	0.160865	0.0496448	-0.47912	0.000804843	-0.164519	0.216444	1.82184	1.7812	1.4578	1.60126	0.364045	0.780141	1.38746	0.780141	0.367326	0.356239	3.55085	1.77862	3.5617	0.00177862	1.55335	0.180794	0.393697	0.449786	1.12654	0.363304	-1.77067	1.4369	0.679392	0.718448
2007.53	2.4725	0.622965	1.8782	2.5248	1.87955	2.54086	0.683838	2.54086	2.314	0.852512	0.175688	0.0939754	-0.499508	0.000809455	-0.181479	0.285045	1.72936	1.78616	1.28918	1.60587	0.440189	0.782014	1.38281	0.782014	0.36311	0.357232	3.42837	1.78405	3.42701	0.00178405	1.62116	0.18137	0.430654	0.450996	1.18343	0.365043	-1.7719	1.4413	0.674966	0.72065
2007.62	2.74458	0.627916	1.98704	2.53194	1.98904	2.5526	0.887836	2.5526	2.4404	0.857763	0.214574	0.0986973	-0.519896	0.000814068	-0.195772	0.323991	1.69894	1.79084	1.26275	1.61014	0.436192	0.783938	1.27056	0.783938	0.339099	0.358168	3.49295	1.78946	3.49094	0.00178946	1.69393	0.181945	0.473751	0.452229	1.24047	0.366781	-1.85986	1.44575	0.67754	0.722873
2007.7	2.97577	0.632399	2.09828	2.53978	2.10068	2.56035	1.10787	2.56035	2.50011	0.862924	0.240194	0.0233311	-0.540284	0.00081868	-0.207353	0.323805	1.63725	1.79592	1.29678	1.6147	0.340476	0.78617	1.05775	0.78617	0.27957	0.359184	3.53206	1.79546	3.52964	0.00179546	1.7731	0.182519	0.521102	0.453426	1.29553	0.368519	-2.01675	1.45021	0.686932	0.725107
2007.79	2.85253	0.637545	2.12762	2.54725	2.13456	2.56561	1.25749	2.56561	2.55545	0.868111	0.289357	0.0505271	-0.560673	0.000823292	-0.214691	0.306212	1.69335	1.80053	1.40515	1.61873	0.288204	0.788417	0.88429	0.788417	0.238163	0.360105	3.61481	1.80143	3.60786	0.00180143	1.84829	0.183091	0.571091	0.45462	1.34921	0.370256	-2.20787	1.45472	0.705366	0.727362
2007.87	2.81756	0.642158	1.91837	2.55468	1.92491	2.56944	1.16446	2.56944	2.64253	0.873353	0.354946	0.0867799	-0.581061	0.000827905	-0.221781	0.274841	2.13129	1.80503	1.86041	1.62279	0.270876	0.790371	0.746206	0.790371	0.218332	0.361006	3.83763	1.80743	3.83108	0.00180743	1.9276	0.183662	0.623138	0.455827	1.40226	0.371992	-2.40193	1.45915	0.736524	0.729577
2007.95	3.16732	0.647114	2.03639	2.56243	2.04129	2.5725	1.39525	2.5725	2.64354	0.878616	0.373464	0.0962519	-0.601449	0.000832517	-0.225482	0.227245	2.50534	1.81002	2.262	1.62731	0.243342	0.792484	0.600099	0.792484	0.227941	0.362004	4.32616	1.8134	4.32125	0.0018134	2.00863	0.184232	0.674339	0.457021	1.4601	0.373727	-2.65457	1.4636	0.781576	0.731801
2008.04	3.62378	0.651493	2.28899	2.57018	2.29174	2.57674	1.75349	2.57674	2.72237	0.883863	0.389944	0.0851981	-0.621837	0.000837129	-0.237744	0.183737	2.6776	1.81503	2.51231	1.63196	0.165297	0.794391	0.410295	0.794391	0.243877	0.363007	4.7371	1.81933	4.73433	0.00181933	2.10142	0.184801	0.724088	0.458207	1.52109	0.375462	-2.84622	1.46804	0.832052	0.734019
2008.12	3.88126	0.656477	2.7374	2.5784	2.73791	2.58263	2.29576	2.58263	2.77156	0.889106	0.362003	0.079211	-0.642225	0.000841742	-0.251021	0.147628	2.75725	1.82069	2.60415	1.63729	0.1531	0.796357	0.298822	0.796357	0.250444	0.364137	5.24843	1.82531	5.2479	0.00182531	2.18371	0.185368	0.77153	0.459424	1.57489	0.377195	-3.0089	1.4726	0.888319	0.7363
2008.2	4.02726	0.661962	3.00414	2.58695	3.00159	2.59042	2.63819	2.59042	2.90302	0.894326	0.357205	0.0575053	-0.662613	0.000846354	-0.266954	0.133865	2.76423	1.82689	2.71616	1.64313	0.048068	0.798518	0.111644	0.798518	0.264872	0.365377	5.50345	1.8312	5.506	0.0018312	2.25415	0.185934	0.816786	0.460612	1.61772	0.378928	-3.0984	1.47724	0.955559	0.738622
2008.29	4.25227	0.666915	3.43577	2.59494	3.43008	2.59855	3.12126	2.59855	3.07988	0.899544	0.30455	0.0513046	-0.683001	0.000850966	-0.290346	0.13676	2.73359	1.83227	2.71604	1.64811	0.0175491	0.800582	0.0215014	0.800582	0.28653	0.366453	5.87742	1.83713	5.88313	0.00183713	2.32317	0.186499	0.858708	0.461815	1.65609	0.380661	-3.0935	1.48185	1.03086	0.740926
2008.37	4.46447	0.672516	3.87641	2.60232	3.86807	2.60774	3.58605	2.60774	3.16635	0.904757	0.220592	0.0387288	-0.703389	0.000855579	-0.308575	0.167964	2.74661	1.83702	2.69432	1.65245	0.0522994	0.802512	0.0220527	0.802512	0.285567	0.367403	6.31098	1.8428	6.31935	0.0018428	2.38903	0.187062	0.896368	0.462999	1.70057	0.382393	-3.15113	1.48631	1.11091	0.743156
2008.45	4.48322	0.678541	4.23213	2.6097	4.22132	2.61956	3.93842	2.61956	3.18246	0.909973	0.150854	0.0365275	-0.723777	0.000860191	-0.319545	0.226989	2.70477	1.84161	2.64972	1.65663	0.0550506	0.804416	0.0154474	0.804416	0.245881	0.368322	6.61224	1.84864	6.62309	0.00184864	2.44959	0.187625	0.931303	0.464171	1.74906	0.384123	-3.29255	1.49062	1.1942	0.74531
2008.54	4.49024	0.683133	4.73989	2.61697	4.74125	2.63326	4.40849	2.63326	3.20967	0.915259	0.107557	0.0904014	-0.744165	0.000864803	-0.331294	0.292374	2.66102	1.84609	2.5854	1.66068	0.0756178	0.80635	0.0702579	0.80635	0.171665	0.369219	7.07659	1.85443	7.07523	0.00185443	2.51144	0.188186	0.95809	0.465338	1.79804	0.385854	-3.44841	1.49493	1.28295	0.747463
2008.62	4.51001	0.68791	5.05719	2.62472	5.05919	2.64552	4.66727	2.64552	3.20542	0.920573	0.0564112	0.103447	-0.764553	0.000869416	-0.342069	0.33088	2.62363	1.85133	2.61334	1.66543	0.0102935	0.808574	0.0478093	0.808574	0.115543	0.370267	7.34861	1.86015	7.34661	0.00186015	2.58155	0.188747	0.985256	0.466504	1.84683	0.387583	-3.63467	1.49949	1.37005	0.749744
2008.7	4.69468	0.692563	5.45284	2.63212	5.45524	2.65299	4.97156	2.65299	3.30277	0.925812	0.0025407	0.0472175	-0.784942	0.000874028	-0.357945	0.331933	2.76754	1.85599	2.70666	1.66961	0.0608792	0.810599	0.171918	0.810599	0.0506101	0.371197	7.87478	1.86596	7.87237	0.00186596	2.65539	0.189307	1.00498	0.467666	1.89342	0.389312	-3.70103	1.50384	1.44747	0.751921
2008.79	4.78166	0.697323	5.8095	2.6392	5.81645	2.65813	5.21009	2.65813	3.42253	0.931035	-0.0362894	0.000742168	-0.80533	0.00087864	-0.373952	0.316491	2.87317	1.86023	2.73238	1.67342	0.140784	0.812474	0.355407	0.812474	-0.0153108	0.372046	8.32706	1.87173	8.3201	0.00187173	2.7289	0.189866	1.02041	0.46883	1.93847	0.39104	-3.75472	1.50813	1.52576	0.754064
2008.87	5.058	0.702539	6.21502	2.64648	6.22156	2.66159	5.46427	2.66159	3.55112	0.936273	-0.0971524	0.0339244	-0.825718	0.000883253	-0.394413	0.283003	2.88673	1.86476	2.75911	1.6775	0.12762	0.814449	0.474234	0.814449	-0.101471	0.372951	8.72735	1.87749	8.7208	0.00187749	2.79578	0.190423	1.03308	0.470006	1.98288	0.392768	-3.77337	1.51237	1.6099	0.756184
2008.95	5.24918	0.707996	6.48183	2.65358	6.48673	2.66406	5.55369	2.66406	3.65719	0.941533	-0.166857	0.0552292	-0.846106	0.000887865	-0.413273	0.235947	2.68759	1.86907	2.41039	1.68138	0.277206	0.81633	0.782012	0.81633	-0.203393	0.373815	8.77485	1.88321	8.76994	0.00188321	2.85865	0.19098	1.04286	0.47116	2.03103	0.394495	-3.79034	1.51658	1.68185	0.758292
2009.04	5.10625	0.713648	6.60554	2.66028	6.60829	2.66742	5.48461	2.66742	3.85982	0.946801	-0.213604	0.0574017	-0.866494	0.000892477	-0.438181	0.194886	2.6726	1.87344	2.20876	1.68535	0.463837	0.818154	1.14455	0.818154	-0.297184	0.374688	8.85654	1.88831	8.85377	0.00188831	2.91382	0.191535	1.05178	0.472314	2.09102	0.396222	-3.72403	1.52112	1.74083	0.760561
2009.12	5.042	0.719224	6.96838	2.66755	6.96889	2.67278	5.65365	2.67278	4.15909	0.952051	-0.273197	0.0279282	-0.886882	0.000897089	-0.471887	0.16691	2.65951	1.87806	2.11124	1.68961	0.548275	0.819971	1.40927	0.819971	-0.386848	0.375613	9.16944	1.89397	9.16892	0.00189397	2.9607	0.19209	1.06139	0.473461	2.15417	0.397948	-3.53809	1.52557	1.79412	0.762784
2009.2	5.1426	0.725252	7.5001	2.67476	7.49755	2.6792	5.99634	2.6792	4.58095	0.957304	-0.348484	0.0213361	-0.90727	0.000901702	-0.516497	0.154076	2.55773	1.88259	2.05678	1.69375	0.500955	0.821788	1.53999	0.821788	-0.446126	0.376517	9.55138	1.89964	9.55392	0.00189964	3.00685	0.192643	1.07291	0.474607	2.21613	0.399673	-3.21839	1.53008	1.85193	0.765042
2009.28	5.59532	0.730339	7.83058	2.6818	7.82489	2.68651	6.14486	2.68651	5.02604	0.962559	-0.367332	0.00209519	-0.927658	0.000906314	-0.557677	0.159007	2.85059	1.88686	2.24167	1.69757	0.608923	0.823726	1.82304	0.823726	-0.491119	0.377373	10.1293	1.9053	10.135	0.0019053	3.05829	0.193194	1.08609	0.475816	2.27509	0.401398	-2.93294	1.5346	1.90685	0.767299
2009.37	5.99404	0.735795	8.15554	2.6887	8.14719	2.69551	6.301	2.69551	5.43044	0.967822	-0.37536	0.0196235	-0.948046	0.000910926	-0.593977	0.19137	3.18191	1.89151	2.51736	1.70177	0.664556	0.825703	2.04679	0.825703	-0.529474	0.378301	10.7465	1.91042	10.7548	0.00191042	3.11543	0.193745	1.1032	0.476956	2.33589	0.403122	-2.69756	1.53898	1.94885	0.76949
2009.45	6.16702	0.741782	8.41299	2.69546	8.40218	2.70791	6.40637	2.70791	5.8944	0.973123	-0.358591	0.0636508	-0.968434	0.000915539	-0.633716	0.259293	3.42802	1.89598	2.82675	1.70571	0.60127	0.827819	2.1404	0.827819	-0.57107	0.379195	11.2065	1.9155	11.2174	0.0019155	3.17845	0.194295	1.1236	0.478094	2.39695	0.404846	-2.42617	1.54324	1.98017	0.771618
2009.53	6.05707	0.747677	8.50087	2.7018	8.50222	2.72112	6.34975	2.72112	6.31711	0.978531	-0.331426	0.124739	-0.988823	0.000920151	-0.668396	0.323575	3.641	1.89989	3.06839	1.70912	0.572615	0.829739	2.27658	0.829739	-0.561694	0.379977	11.4846	1.92055	11.4833	0.00192055	3.24272	0.194843	1.1411	0.479245	2.4581	0.406569	-2.18648	1.54744	1.99309	0.773718
2009.62	6.34192	0.752531	8.90769	2.70856	8.90969	2.7338	6.63518	2.7338	6.72744	0.983939	-0.341889	0.123629	-1.00921	0.000924763	-0.700655	0.370424	3.50596	1.90391	2.84723	1.71267	0.658732	0.831641	2.49605	0.831641	-0.547131	0.380782	11.7253	1.92608	11.7233	0.00192608	3.30518	0.195391	1.16823	0.480418	2.51833	0.408291	-1.90503	1.55166	1.98262	0.77583
2009.7	6.55069	0.756996	9.34102	2.71525	9.34342	2.74204	6.96917	2.74204	7.2016	0.989313	-0.333292	0.104874	-1.0296	0.000929376	-0.730518	0.382188	3.53376	1.90777	2.74879	1.71603	0.784972	0.833556	2.73306	0.833556	-0.519668	0.381554	12.1551	1.93167	12.1527	0.00193167	3.36596	0.195938	1.20256	0.481562	2.57442	0.410013	-1.5686	1.55589	1.96056	0.777945
2009.79	6.90375	0.763226	9.76744	2.72197	9.77438	2.74586	7.33361	2.74586	7.6702	0.994595	-0.353349	0.00223001	-1.04999	0.000933988	-0.76294	0.36121	3.43389	1.91167	2.61904	1.71947	0.814851	0.835415	2.83957	0.835415	-0.487719	0.382335	12.4534	1.93726	12.4464	0.00193726	3.42746	0.196484	1.24457	0.482689	2.62772	0.411735	-1.20644	1.56007	1.93024	0.780033
2009.87	7.262	0.767712	10.1011	2.72885	10.1076	2.74772	7.64074	2.74772	8.0975	0.999896	-0.401484	0.0411288	-1.07037	0.0009386	-0.794871	0.321285	3.48977	1.91584	2.59792	1.72318	0.891853	0.837303	2.95177	0.837303	-0.450258	0.383168	12.8103	1.94281	12.8038	0.00194281	3.48914	0.197029	1.28993	0.483812	2.67782	0.413456	-0.844096	1.5642	1.8862	0.7821
2009.95	7.80253	0.771604	10.4989	2.73556	10.5038	2.7499	8.05867	2.7499	8.43701	1.00523	-0.444865	0.0673021	-1.09076	0.000943213	-0.818483	0.280377	3.68941	1.91974	2.73175	1.72657	0.957659	0.839254	3.00459	0.839254	-0.394942	0.383947	13.3816	1.94839	13.3766	0.00194839	3.56439	0.197573	1.34106	0.484931	2.73117	0.415176	-0.589211	1.56832	1.83446	0.78416
2010.04	8.16718	0.776768	10.7168	2.74255	10.7196	2.75272	8.34546	2.75272	8.63855	1.01056	-0.509037	0.0692651	-1.11115	0.000947825	-0.836756	0.236232	3.95121	1.92406	3.17209	1.73048	0.779111	0.841095	2.7637	0.841095	-0.332626	0.384812	13.8407	1.95394	13.8379	0.00195394	3.65625	0.198116	1.39632	0.486048	2.79064	0.416895	-0.482169	1.57256	1.78655	0.786278
2010.12	8.54297	0.781237	11.0854	2.75016	11.0859	2.75764	8.82071	2.75764	8.77102	1.01587	-0.554037	0.0306665	-1.13154	0.000952437	-0.850204	0.202946	3.84591	1.92926	3.27014	1.73526	0.575766	0.84317	2.45919	0.84317	-0.294002	0.385853	14.0883	1.9595	14.0878	0.0019595	3.76066	0.198658	1.45196	0.487163	2.84411	0.418614	-0.472271	1.57691	1.7406	0.788457
2010.2	8.88622	0.785737	10.8848	2.7574	10.8823	2.76378	8.74403	2.76378	8.74803	1.02118	-0.55731	0.0169388	-1.15193	0.00095705	-0.846969	0.187604	3.73079	1.93395	3.38792	1.73952	0.342865	0.84512	2.10509	0.84512	-0.243219	0.38679	13.7754	1.96505	13.7779	0.00196505	3.86875	0.199198	1.50717	0.488314	2.89173	0.420333	-0.660351	1.58128	1.69804	0.790638
2010.28	9.11541	0.790169	10.4577	2.7648	10.452	2.77135	8.44255	2.77135	8.71324	1.02649	-0.514707	0.0199842	-1.17232	0.000961662	-0.838373	0.190404	3.84007	1.93889	3.49302	1.74386	0.347045	0.847494	1.98348	0.847494	-0.203969	0.387778	13.4648	1.97056	13.4705	0.00197056	3.97839	0.199738	1.56511	0.489478	2.93768	0.42205	-0.903419	1.5856	1.65018	0.7928
2010.37	8.9813	0.794489	10.0884	2.77179	10.08	2.78041	8.19379	2.78041	8.73078	1.03184	-0.518132	0.0592797	-1.1927	0.000966274	-0.838125	0.218618	3.84124	1.94327	3.5835	1.74766	0.257739	0.849688	1.77062	0.849688	-0.177558	0.388653	13.0956	1.97606	13.1039	0.00197606	4.09314	0.200276	1.62609	0.490591	2.98714	0.423768	-1.06537	1.58981	1.60792	0.794907
2010.45	8.74252	0.799372	9.7407	2.77915	9.72989	2.79356	7.95717	2.79356	8.73983	1.03725	-0.495917	0.102246	-1.21309	0.000970887	-0.835831	0.283255	3.68586	1.94813	3.40856	1.75194	0.277298	0.852014	1.6728	0.852014	-0.137612	0.389627	12.5934	1.98159	12.6043	0.00198159	4.20282	0.200814	1.68762	0.492137	3.04208	0.425484	-1.27628	1.59395	1.57951	0.796973
2010.53	8.66713	0.803656	9.56698	2.7862	9.56834	2.80836	7.87798	2.80836	8.78265	1.0428	-0.460523	0.164941	-1.23348	0.000975499	-0.836525	0.351899	3.41504	1.95265	3.06078	1.75601	0.354254	0.853972	1.65813	0.853972	-0.0930987	0.390529	12.1616	1.98704	12.1603	0.00198704	4.30975	0.201351	1.74307	0.493336	3.09901	0.4272	-1.47383	1.59804	1.56518	0.79902
2010.62	8.8633	0.807505	9.31097	2.79335	9.31297	2.82085	7.72156	2.82085	8.84066	1.04831	-0.432225	0.147014	-1.25387	0.000980111	-0.841431	0.392686	3.39429	1.95731	2.93838	1.76035	0.455903	0.855706	1.65112	0.855706	-0.086229	0.391463	11.8813	1.99248	11.8793	0.00199248	4.41685	0.201887	1.7994	0.494452	3.15323	0.428915	-1.66662	1.60225	1.57003	0.801123
2010.7	8.77455	0.811859	8.66337	2.80059	8.66577	2.82786	7.17508	2.82786	8.78716	1.05368	-0.381901	0.0710046	-1.27426	0.000984723	-0.841997	0.39162	3.66015	1.96207	3.23145	1.76478	0.428701	0.857464	1.51121	0.857464	-0.0504734	0.392413	11.5005	1.99796	11.4981	0.00199796	4.5283	0.202423	1.8491	0.495582	3.20481	0.43063	-2.00718	1.60657	1.59403	0.803283
2010.79	8.45347	0.815711	8.01728	2.80771	8.02422	2.83309	6.63427	2.83309	8.6903	1.05902	-0.339917	0.00930431	-1.29464	0.000989336	-0.84461	0.378195	3.88715	1.9667	3.55113	1.76905	0.336019	0.859276	1.304	0.859276	-0.010084	0.39334	11.0841	2.00338	11.0772	0.00200338	4.63913	0.202958	1.89242	0.49672	3.25551	0.432345	-2.38795	1.61072	1.63111	0.805359
2010.87	8.16622	0.819626	7.36529	2.81494	7.37182	2.83592	6.07465	2.83592	8.62498	1.06438	-0.314673	0.0460718	-1.31503	0.000993948	-0.850007	0.344142	4.27958	1.97152	3.97931	1.77351	0.300272	0.861141	1.16074	0.861141	0.0497444	0.394305	10.8191	2.00879	10.8125	0.00200879	4.74213	0.203491	1.92992	0.497829	3.30543	0.434059	-2.70968	1.6148	1.67185	0.8074
2010.95	8.06009	0.823438	7.26855	2.82266	7.27345	2.83812	6.05221	2.83812	8.69327	1.06978	-0.272571	0.0785942	-1.33542	0.00099856	-0.862834	0.295635	4.30618	1.97706	4.14587	1.77867	0.160314	0.863176	0.929473	0.863176	0.112315	0.395411	10.7353	2.01417	10.7304	0.00201417	4.84334	0.204024	1.96163	0.498933	3.36345	0.435772	-2.91923	1.61889	1.71665	0.809445
2011.04	7.87093	0.827457	6.90451	2.83033	6.90726	2.84177	5.7354	2.84177	8.84872	1.07519	-0.210028	0.0875142	-1.35581	0.00100317	-0.880932	0.254646	4.38821	1.98303	4.22774	1.78429	0.160473	0.865284	0.863064	0.865284	0.137441	0.396606	10.432	2.01905	10.4293	0.00201905	4.95001	0.204556	1.98793	0.500032	3.42882	0.437485	-3.06747	1.62307	1.75946	0.811533
2011.12	7.8922	0.831631	6.82522	2.83854	6.82572	2.84692	5.67352	2.84692	9.10604	1.08059	-0.144747	0.0716218	-1.3762	0.00100779	-0.902173	0.218181	4.52855	1.98927	4.29281	1.79018	0.235747	0.867439	0.898142	0.867439	0.15588	0.397853	10.4693	2.02443	10.4688	0.00202443	5.05116	0.205086	2.00896	0.501129	3.49246	0.439198	-3.09966	1.62729	1.79786	0.813647
2011.2	7.96882	0.836291	6.57454	2.84638	6.57199	2.8532	5.41047	2.8532	9.44998	1.08597	-0.0838889	0.0509954	-1.39658	0.0010124	-0.927616	0.197027	4.85922	1.99495	4.65789	1.79546	0.201329	0.869578	0.848343	0.869578	0.205919	0.39899	10.5194	2.02984	10.522	0.00202984	5.1456	0.205616	2.03094	0.502231	3.54566	0.44091	-3.02767	1.63162	1.83935	0.81581
2011.28	8.00472	0.841197	6.86564	2.85398	6.85995	2.86107	5.66066	2.86107	9.80359	1.09134	-0.0551441	0.0221838	-1.41697	0.00101701	-0.958795	0.201255	5.17756	2.0003	4.85911	1.80032	0.318449	0.871809	0.974832	0.871809	0.240709	0.40006	11.0941	2.03523	11.0998	0.00203523	5.2336	0.206145	2.05079	0.503312	3.59646	0.442622	-2.90686	1.63595	1.88474	0.817973
2011.37	8.05704	0.845	7.23087	2.86066	7.22253	2.87022	5.96256	2.87022	10.1152	1.09672	-0.0234555	0.0262835	-1.43736	0.00102162	-0.987825	0.233929	5.29979	2.0049	4.85748	1.80435	0.442313	0.87403	1.12946	0.87403	0.250979	0.400979	11.549	2.04009	11.5573	0.00204009	5.32024	0.206673	2.06517	0.504397	3.64999	0.444333	-2.83554	1.64019	1.93878	0.820093
2011.45	8.33027	0.848524	7.80166	2.86706	7.79085	2.88338	6.45561	2.88338	10.3738	1.10214	-0.00424532	0.0777425	-1.45775	0.00102623	-1.0142	0.306223	5.35515	2.0091	4.81967	1.80797	0.535474	0.876204	1.26886	0.876204	0.231541	0.40182	12.1451	2.04493	12.156	0.00204493	5.40853	0.2072	2.07491	0.50549	3.70491	0.446044	-2.80554	1.64431	1.99526	0.822155
2011.53	8.79455	0.85187	8.41929	2.87353	8.42065	2.89792	6.98006	2.89792	10.6855	1.10762	0.0265053	0.10843	-1.47814	0.00103085	-1.04447	0.374981	5.59841	2.01343	5.00887	1.81172	0.589541	0.878394	1.39945	0.878394	0.190775	0.402687	12.9863	2.04973	12.9849	0.00204973	5.49642	0.207726	2.07869	0.506575	3.76037	0.447755	-2.7291	1.64843	2.05261	0.824217
2011.62	9.27189	0.855696	8.85922	2.88017	8.86122	2.91045	7.33078	2.91045	10.9669	1.11309	0.0388677	0.104444	-1.49852	0.00103546	-1.07428	0.418517	6.09163	2.0175	5.43798	1.81519	0.653653	0.880555	1.53037	0.880555	0.141299	0.4035	13.8882	2.05505	13.8862	0.00205505	5.58522	0.208252	2.08608	0.507677	3.81277	0.449465	-2.66115	1.65256	2.10508	0.826282
2011.7	9.69512	0.860039	9.41078	2.88679	9.41318	2.91776	7.78901	2.91776	11.2769	1.11849	0.0410731	0.0462555	-1.51891	0.00104007	-1.10644	0.423748	6.31695	2.02159	5.72022	1.81877	0.596731	0.882554	1.54838	0.882554	0.12764	0.404317	14.6329	2.06032	14.6304	0.00206032	5.6764	0.208777	2.09475	0.508748	3.86441	0.451175	-2.55767	1.65671	2.1579	0.828354
2011.79	10.2285	0.864291	10.125	2.89354	10.132	2.92144	8.40718	2.92144	11.7648	1.12389	0.0269119	0.0141635	-1.5393	0.00104468	-1.1466	0.402647	6.51296	2.02583	5.93559	1.82248	0.577372	0.884603	1.61556	0.884603	0.139818	0.405165	15.5066	2.0656	15.4996	0.0020656	5.76306	0.209301	2.10342	0.509816	3.9153	0.452884	-2.25024	1.66079	2.20632	0.830394
2011.87	11.076	0.868642	11.0303	2.89999	11.0368	2.92304	9.20139	2.92304	12.2724	1.12932	0.00234761	0.0608922	-1.55969	0.0010493	-1.18537	0.36624	6.61487	2.0297	5.9946	1.82587	0.620265	0.886487	1.76065	0.886487	0.14002	0.405939	16.4738	2.07084	16.4672	0.00207084	5.85079	0.209825	2.11398	0.510879	3.96248	0.454593	-1.90224	1.66481	2.24505	0.832403
2011.95	11.9128	0.872805	12.0989	2.90657	12.1038	2.92472	10.1499	2.92472	12.8324	1.13477	0.0411066	0.0812818	-1.58008	0.00105391	-1.22322	0.325179	6.60914	2.03379	5.9423	1.82953	0.666847	0.88833	1.92292	0.88833	0.146593	0.406758	17.4972	2.07604	17.4922	0.00207604	5.9496	0.210347	2.12944	0.511939	4.01547	0.456301	-1.59659	1.66895	2.29341	0.834477
2012.04	12.6942	0.877415	12.846	2.91359	12.8487	2.92714	10.7749	2.92714	13.271	1.14025	0.0688749	0.0953211	-1.60047	0.00105852	-1.25434	0.281147	6.8212	2.03852	6.02059	1.83386	0.800602	0.890238	2.17834	0.890238	0.175287	0.407704	18.421	2.08124	18.4182	0.00208124	6.0765	0.210868	2.14725	0.513009	4.07238	0.458009	-1.4476	1.67309	2.35356	0.836544
2012.12	13.2528	0.88171	13.7189	2.92057	13.7194	2.93122	11.5327	2.93122	13.6595	1.14571	0.0767993	0.0779106	-1.62085	0.00106313	-1.28353	0.249513	6.87755	2.0432	6.06431	1.83823	0.813243	0.891969	2.30919	0.891969	0.221399	0.408641	19.3189	2.08643	19.3184	0.00208643	6.21037	0.211389	2.16833	0.514079	4.12348	0.459716	-1.33539	1.67728	2.41586	0.838642
2012.2	13.7119	0.88589	14.468	2.92717	14.4655	2.93676	12.1767	2.93676	13.9934	1.15116	0.0994427	0.055835	-1.64124	0.00106775	-1.30688	0.237067	6.82196	2.04734	6.03091	1.84205	0.791052	0.893556	2.39816	0.893556	0.283369	0.409467	19.9844	2.09161	19.987	0.00209161	6.34194	0.211908	2.19343	0.515151	4.16573	0.461423	-1.29104	1.68154	2.48392	0.84077
2012.29	14.129	0.889557	15.2134	2.93377	15.2077	2.94356	12.83	2.94356	14.3289	1.15658	0.107959	0.0141006	-1.66163	0.00107236	-1.33226	0.239765	6.89706	2.05145	6.01501	1.84582	0.882047	0.895214	2.59146	0.895214	0.326562	0.41029	20.7765	2.09681	20.7822	0.00209681	6.47088	0.212427	2.21901	0.516568	4.20745	0.46313	-1.22709	1.68588	2.55069	0.842938
2012.37	14.6496	0.893161	15.9027	2.94053	15.8943	2.95296	13.4483	2.95296	14.7324	1.16202	0.137532	0.0215	-1.68202	0.00107697	-1.35702	0.270573	6.94707	2.05581	5.99013	1.84979	0.956942	0.897029	2.7522	0.897029	0.3731	0.411163	21.4868	2.102	21.4951	0.002102	6.59719	0.212945	2.24504	0.517626	4.25414	0.464836	-1.1131	1.69008	2.61161	0.845039
2012.45	15.454	0.896736	16.4864	2.94706	16.4756	2.96745	13.988	2.96745	15.121	1.16747	0.165609	0.0472555	-1.70241	0.00108158	-1.37967	0.347033	7.22094	2.0599	6.3224	1.85339	0.898533	0.898967	2.756	0.898967	0.451218	0.41198	22.3192	2.10714	22.33	0.00210714	6.72507	0.213462	2.27238	0.518695	4.30303	0.466542	-1.00407	1.69417	2.65894	0.847086
2012.54	16.0255	0.900885	16.8624	2.95368	16.8638	2.98349	14.3377	2.98349	15.4684	1.173	0.18793	0.110026	-1.72279	0.00108619	-1.39955	0.420464	7.60435	2.06411	6.82318	1.85712	0.781173	0.900919	2.69724	0.900919	0.566821	0.412823	23.073	2.11228	23.0717	0.00211228	6.84047	0.213978	2.29857	0.519749	4.35627	0.468247	-0.908273	1.69827	2.69341	0.849134
2012.62	16.4679	0.904336	17.0726	2.96	17.0746	2.99581	14.5463	2.99581	15.7314	1.1785	0.183738	0.0909817	-1.74318	0.00109081	-1.41491	0.461574	7.90725	2.06789	7.24856	1.86046	0.658687	0.90271	2.6004	0.90271	0.668003	0.413579	23.5721	2.11743	23.5701	0.00211743	6.95727	0.214495	2.33099	0.520802	4.40893	0.469952	-0.864505	1.70298	2.71501	0.851491
2012.7	16.6747	0.907101	17.3502	2.96614	17.3526	3.0024	14.8288	3.0024	15.9881	1.18396	0.18945	0.0323682	-1.76357	0.00109542	-1.42789	0.464963	8.18375	2.07141	7.63343	1.86351	0.550318	0.904486	2.5129	0.904486	0.773161	0.414282	24.1151	2.12257	24.1127	0.00212257	7.07612	0.215011	2.36582	0.521976	4.4632	0.471656	-0.839351	1.70717	2.73285	0.853586
2012.79	16.8738	0.910154	17.6736	2.97227	17.6806	3.00537	15.1612	3.00537	16.2137	1.18942	0.206481	0.0237298	-1.78396	0.00110003	-1.43617	0.444615	8.42092	2.07493	7.92593	1.86651	0.494981	0.906357	2.48134	0.906357	0.880215	0.414986	24.6729	2.1277	24.6659	0.0021277	7.2011	0.215526	2.40671	0.523014	4.5175	0.47336	-0.862705	1.71132	2.74465	0.85566
2012.87	17.0985	0.91351	17.9981	2.97855	18.0046	3.00623	15.4868	3.00623	16.3476	1.19493	0.219781	0.0827728	-1.80435	0.00110464	-1.43871	0.406863	8.52002	2.0783	8.01738	1.86945	0.502647	0.908004	2.51892	0.908004	0.946043	0.415659	25.0924	2.13318	25.0859	0.00213318	7.32571	0.21604	2.45259	0.524053	4.57085	0.475064	-0.978026	1.71539	2.75667	0.857694
2012.95	16.9871	0.917289	18.2191	2.98437	18.224	3.00642	15.7075	3.00642	16.4677	1.20048	0.234109	0.102756	-1.82473	0.00110926	-1.44359	0.363222	8.54273	2.08151	8.02831	1.8723	0.514416	0.909496	2.56322	0.909496	0.980254	0.416302	25.3288	2.13818	25.3239	0.00213818	7.4454	0.216553	2.49955	0.525115	4.62872	0.476767	-1.10819	1.71947	2.76812	0.859736
2013.04	16.7815	0.921281	18.1706	2.99046	18.1734	3.00739	15.6615	3.00739	16.4882	1.20601	0.215341	0.0916824	-1.84512	0.00111387	-1.4438	0.318559	8.64514	2.08509	8.14419	1.87557	0.500958	0.910948	2.58032	0.910948	1.00801	0.417018	25.3795	2.14318	25.3768	0.00214318	7.54609	0.217066	2.54842	0.526148	4.68165	0.47847	-1.27769	1.72361	2.77439	0.861807
2013.12	16.5867	0.924789	17.9144	2.99762	17.9149	3.01017	15.4131	3.01017	16.5314	1.21152	0.226294	0.0732922	-1.86551	0.00111848	-1.44365	0.274544	8.69432	2.08894	8.24454	1.87913	0.449781	0.912452	2.55552	0.912452	1.0253	0.417789	25.1719	2.14942	25.1714	0.00214942	7.61111	0.217578	2.60301	0.527198	4.7229	0.480173	-1.40684	1.72785	2.77488	0.863925
2013.2	16.5719	0.928447	17.5953	3.00393	17.5928	3.01454	15.1058	3.01454	16.5676	1.21703	0.219316	0.064756	-1.8859	0.00112309	-1.44712	0.252634	8.97585	2.09321	8.5817	1.8831	0.394152	0.914028	2.52295	0.914028	1.05088	0.418641	25.1261	2.15408	25.1286	0.00215408	7.64391	0.218089	2.65821	0.528235	4.7636	0.481875	-1.48968	1.73209	2.77222	0.866046
2013.28	16.5842	0.93226	17.3041	3.01035	17.2984	3.02069	14.8314	3.02069	16.5959	1.22253	0.203461	0.0423516	-1.90629	0.00112771	-1.45138	0.24961	9.21397	2.0976	8.78412	1.88713	0.429855	0.915793	2.57847	0.915793	1.08412	0.419521	25.065	2.15876	25.0707	0.00215876	7.66687	0.218599	2.71553	0.529264	4.80826	0.483576	-1.56928	1.7363	2.77103	0.868149
2013.37	16.7266	0.936234	17.084	3.01669	17.0756	3.02947	14.6372	3.02947	16.5864	1.22802	0.204622	0.00116401	-1.92667	0.00113232	-1.45195	0.277829	9.53809	2.10154	9.15569	1.89069	0.382403	0.917482	2.54383	0.917482	1.09195	0.420309	25.1657	2.16377	25.1741	0.00216377	7.6988	0.219108	2.77432	0.53041	4.85834	0.485278	-1.71989	1.74037	2.77025	0.870187
2013.45	16.6868	0.940042	16.6416	3.02334	16.6308	3.04352	14.2283	3.04352	16.5343	1.23354	0.188718	0.0608085	-1.94706	0.00113693	-1.45179	0.349731	9.87245	2.10547	9.6403	1.89417	0.232152	0.919309	2.39844	0.919309	1.08705	0.421094	25.0554	2.16923	25.0662	0.00216923	7.73286	0.219617	2.83495	0.531441	4.90912	0.486979	-1.90294	1.74437	2.77155	0.872183
2013.53	16.1743	0.942785	16.4179	3.02996	16.4192	3.0592	14.0321	3.0592	16.5458	1.23913	0.185586	0.114467	-1.96745	0.00114154	-1.45485	0.421749	10.1272	2.10934	9.94327	1.89756	0.183968	0.921195	2.36987	0.921195	1.06805	0.421869	25.0943	2.17468	25.0929	0.00217468	7.76082	0.220125	2.89183	0.532466	4.95991	0.488679	-2.0332	1.74843	2.78089	0.874214
2013.62	15.8173	0.945605	16.5662	3.03641	16.5682	3.07165	14.2136	3.07165	16.6066	1.24469	0.191428	0.0903058	-1.98784	0.00114615	-1.46192	0.463737	10.1925	2.11305	10.0676	1.90081	0.124943	0.922983	2.3099	0.922983	1.03276	0.422609	25.299	2.18009	25.297	0.00218009	7.79739	0.220632	2.95446	0.533483	5.00881	0.49038	-2.14152	1.75255	2.79601	0.876273
2013.7	15.5549	0.948591	16.7742	3.04237	16.7766	3.07786	14.4511	3.07786	16.701	1.25022	0.174219	0.0411385	-2.00823	0.00115077	-1.47386	0.465828	10.2429	2.11642	10.0898	1.90375	0.153136	0.924644	2.33253	0.924644	0.999413	0.423284	25.5453	2.18511	25.5429	0.00218511	7.83684	0.221139	3.01997	0.5345	5.05578	0.492079	-2.20558	1.75663	2.8198	0.878316
2013.79	15.6404	0.951758	16.8729	3.04847	16.8798	3.08039	14.5821	3.08039	16.7864	1.25573	0.139047	0.0193253	-2.02862	0.00115538	-1.48477	0.442051	10.2638	2.11962	10.1426	1.90651	0.121228	0.926292	2.28615	0.926292	0.978917	0.423924	25.657	2.1905	25.6501	0.0021905	7.87357	0.221645	3.08813	0.535518	5.1012	0.493779	-2.26772	1.76066	2.85215	0.880329
2013.87	15.6084	0.955806	16.8364	3.05455	16.8429	3.08085	14.5721	3.08085	16.8706	1.26129	0.0881102	0.0710143	-2.049	0.00115999	-1.4961	0.401504	10.3547	2.12281	10.2101	1.9093	0.144526	0.927856	2.28474	0.927856	0.945358	0.424562	25.6999	2.19588	25.6933	0.00219588	7.90481	0.22215	3.15617	0.536565	5.14565	0.495478	-2.31677	1.76464	2.89261	0.88232
2013.95	15.5516	0.959222	16.619	3.06055	16.6239	3.08111	14.3801	3.08111	17.0135	1.26687	0.0535733	0.0916273	-2.06939	0.0011646	-1.5127	0.355195	10.8217	2.12588	10.6735	1.91199	0.148157	0.929332	2.25377	0.929332	0.922456	0.425177	25.9319	2.20125	25.927	0.00220125	7.93913	0.222654	3.22472	0.537579	5.18889	0.497177	-2.32491	1.76857	2.93213	0.884285
2014.04	15.674	0.963037	16.5657	3.06664	16.5685	3.08282	14.3507	3.08282	17.2298	1.27245	0.0630892	0.0940526	-2.08978	0.00116922	-1.52995	0.315265	11.235	2.12908	11.1287	1.91483	0.106339	0.93081	2.1708	0.93081	0.913954	0.425816	26.2725	2.20663	26.2697	0.00220663	7.97759	0.223158	3.29402	0.538813	5.23685	0.498875	-2.32023	1.77262	2.97852	0.886311
2014.12	15.9751	0.966811	16.8079	3.07297	16.8084	3.08602	14.6107	3.08602	17.4619	1.27803	0.0496989	0.077185	-2.11017	0.00117383	-1.54879	0.283418	11.5859	2.13264	11.5381	1.91804	0.0477582	0.932362	2.07089	0.932362	0.904741	0.426529	26.844	2.21198	26.8435	0.00221198	8.02622	0.22366	3.35828	0.539958	5.28597	0.500573	-2.28906	1.77675	3.03074	0.888373
2014.2	16.2148	0.970513	16.8285	3.07925	16.826	3.09051	14.6374	3.09051	17.7071	1.28358	0.0263211	0.042934	-2.13056	0.00117844	-1.56865	0.26341	12.0061	2.13611	11.9246	1.92117	0.0814768	0.933855	2.06987	0.933855	0.903737	0.427222	27.261	2.21737	27.2636	0.00221737	8.07865	0.224162	3.42048	0.541115	5.33947	0.50227	-2.24698	1.78094	3.08912	0.89047
2014.28	16.3202	0.97441	17.1016	3.08531	17.0959	3.0967	14.9045	3.0967	18.003	1.28912	0.0165081	0.0120912	-2.15094	0.00118305	-1.58908	0.26525	12.2467	2.13927	12.0963	1.92398	0.15045	0.935313	2.11246	0.935313	0.910924	0.427855	27.7514	2.22273	27.7571	0.00222273	8.14247	0.224664	3.47871	0.542125	5.39236	0.503967	-2.17987	1.78505	3.15284	0.892526
2014.37	16.3486	0.977988	17.1867	3.09115	17.1784	3.10505	14.9749	3.10505	18.3215	1.29467	0.0175356	0.0211264	-2.17133	0.00118767	-1.61253	0.293337	12.4479	2.14212	12.2534	1.92646	0.194491	0.936706	2.13619	0.936706	0.892711	0.428423	28.012	2.2281	28.0204	0.0022281	8.21519	0.225164	3.53793	0.543125	5.44704	0.505664	-2.11485	1.78905	3.21862	0.894527
2014.45	16.4754	0.981709	17.5057	3.09684	17.4949	3.11828	15.2733	3.11828	18.6613	1.30026	0.0138201	0.0771486	-2.19172	0.00119228	-1.63934	0.364885	12.5767	2.14479	12.2819	1.92869	0.294796	0.938218	2.22058	0.938218	0.9073	0.428957	28.4304	2.23342	28.4413	0.00223342	8.2749	0.225664	3.59848	0.544181	5.50129	0.50736	-2.01318	1.79313	3.28602	0.896564
2014.53	16.893	0.985105	17.9596	3.10252	17.9609	3.13301	15.6991	3.13301	19.0761	1.3059	0.0208224	0.106792	-2.21211	0.00119689	-1.67046	0.435812	12.6695	2.14746	12.2546	1.93101	0.414823	0.939573	2.34518	0.939573	0.938324	0.429493	28.957	2.23871	28.9557	0.00223871	8.3323	0.226163	3.65372	0.545181	5.55644	0.509056	-1.84171	1.79706	3.35453	0.898528
2014.62	17.7354	0.988226	18.4603	3.10817	18.4623	3.14485	16.187	3.14485	19.4829	1.31154	-0.00478071	0.113017	-2.2325	0.0012015	-1.7016	0.478677	12.9947	2.15011	12.4985	1.93328	0.496202	0.940947	2.40871	0.940947	0.933762	0.430021	29.7534	2.24402	29.7514	0.00224402	8.39473	0.226662	3.71187	0.54618	5.61238	0.510752	-1.65251	1.80099	3.42122	0.900495
2014.7	18.4795	0.991609	18.7001	3.11388	18.7025	3.15094	16.4268	3.15094	19.8439	1.31713	-0.037645	0.0527714	-2.25288	0.00120611	-1.72937	0.481614	13.2713	2.15284	12.6723	1.93562	0.599002	0.942383	2.48316	0.942383	0.936852	0.430568	30.2441	2.2493	30.2416	0.0022493	8.45769	0.227161	3.77177	0.547173	5.66542	0.512447	-1.5071	1.80508	3.49371	0.902538
2014.79	19.1429	0.995329	18.9611	3.11954	18.968	3.15341	16.7089	3.15341	20.1797	1.3227	-0.0364503	0.0150899	-2.27327	0.00121073	-1.75023	0.460759	13.6473	2.15548	13.0826	1.93785	0.564687	0.943834	2.4063	0.943834	0.965696	0.431096	30.8664	2.2546	30.8595	0.0022546	8.52056	0.227658	3.83115	0.548174	5.71674	0.514142	-1.42358	1.80943	3.57123	0.904717
2014.87	19.6575	0.998327	19.26	3.12521	19.2665	3.15337	17.0408	3.15337	20.4555	1.32831	-0.0551798	0.066509	-2.29366	0.00121534	-1.76998	0.420302	13.9285	2.15816	13.296	1.94015	0.632502	0.945223	2.41793	0.945223	0.955599	0.431631	31.4276	2.25989	31.421	0.00225989	8.58362	0.228155	3.88789	0.549164	5.76866	0.515836	-1.37785	1.81339	3.64836	0.906693
2014.95	20.4042	1.00123	20.0342	3.13061	20.0391	3.15359	17.8649	3.15359	20.8054	1.33394	-0.0706436	0.0890173	-2.31405	0.00121995	-1.79806	0.379844	14.0573	2.16094	13.3795	1.94258	0.677768	0.946586	2.39183	0.946586	0.939336	0.432187	32.2988	2.2647	32.2939	0.0022647	8.64251	0.228652	3.94308	0.550194	5.82209	0.517531	-1.24513	1.81731	3.71351	0.908655
2015.04	21.0415	1.00402	20.8992	3.13607	20.902	3.15504	18.7975	3.15504	21.208	1.33958	-0.0528312	0.0905299	-2.33444	0.00122456	-1.82674	0.345301	14.0163	2.16379	13.4122	1.9451	0.604029	0.947935	2.23115	0.947935	0.945503	0.432758	33.0908	2.26953	33.088	0.00226953	8.71627	0.229147	3.99612	0.551244	5.88949	0.519225	-1.12036	1.82132	3.77931	0.910661
2015.12	21.8101	1.0081	21.6336	3.14281	21.6341	3.15792	19.612	3.15792	21.5156	1.34519	-0.089274	0.0559538	-2.35482	0.00122918	-1.85012	0.308421	14.1919	2.16717	13.6509	1.94819	0.540951	0.949321	2.07039	0.949321	0.967466	0.433434	33.9755	2.27561	33.975	0.00227561	8.78434	0.229642	4.04864	0.561888	5.94929	0.520919	-1.01702	1.82548	3.83965	0.912741
2015.2	22.5668	1.01253	22.3804	3.14885	22.3778	3.16192	20.4445	3.16192	21.9338	1.35081	-0.102816	0.0350764	-2.37521	0.00123379	-1.87919	0.287087	14.3249	2.17086	13.7549	1.95157	0.569942	0.950791	1.99681	0.950791	1.0139	0.434173	34.8229	2.28043	34.8255	0.00228043	8.84748	0.230136	4.09729	0.577277	6.00586	0.522613	-0.809217	1.82959	3.89515	0.914796
2015.28	23.2269	1.01743	23.5028	3.15481	23.4971	3.16753	21.6561	3.16753	22.3672	1.35642	-0.160098	0.0175647	-2.3956	0.0012384	-1.91054	0.283415	14.4327	2.17442	13.9197	1.95481	0.512979	0.952279	1.83581	0.952279	1.03653	0.434884	36.0195	2.28528	36.0252	0.00228528	8.90695	0.230629	4.14293	0.578219	6.06171	0.524306	-0.530554	1.83372	3.94622	0.916858
2015.37	23.9446	1.02058	24.1524	3.16092	24.144	3.17667	22.3945	3.17667	22.6219	1.36204	-0.233878	0.0272133	-2.41599	0.00124301	-1.92827	0.315805	14.6056	2.17819	14.1455	1.95832	0.460031	0.953685	1.68194	0.953685	1.04298	0.435638	36.8222	2.29012	36.8306	0.00229012	8.96828	0.231122	4.1894	0.579391	6.1177	0.525999	-0.412713	1.83788	3.99316	0.91894
2015.45	24.7275	1.02357	24.831	3.16732	24.8202	3.19145	23.156	3.19145	22.8999	1.36771	-0.307051	0.0827955	-2.43638	0.00124763	-1.94394	0.391533	14.8883	2.18189	14.4256	1.96175	0.46271	0.955074	1.59158	0.955074	1.05155	0.436378	37.7668	2.29544	37.7777	0.00229544	9.02648	0.231614	4.23499	0.580352	6.17368	0.527692	-0.259673	1.84187	4.03152	0.920936
2015.53	25.4704	1.02645	25.4284	3.17396	25.4298	3.20781	23.8217	3.20781	23.2322	1.37342	-0.348062	0.116905	-2.45677	0.00125224	-1.95756	0.464498	14.9832	2.18597	14.4993	1.96557	0.483917	0.956558	1.54823	0.956558	1.01779	0.437195	38.458	2.30072	38.4567	0.00230072	9.08856	0.232105	4.27715	0.581298	6.23228	0.529385	-0.0745036	1.84578	4.05677	0.922892
2015.62	26.0359	1.0304	26.1709	3.18037	26.1729	3.21939	24.6337	3.21939	23.5566	1.37914	-0.418383	0.122644	-2.47715	0.00125685	-1.97316	0.499524	15.0767	2.1897	14.5944	1.96903	0.482232	0.957968	1.47282	0.957968	0.994419	0.43794	39.2793	2.30601	39.2773	0.00230601	9.15727	0.232596	4.3275	0.58243	6.28949	0.531077	0.132438	1.84973	4.0683	0.924867
2015.7	26.415	1.03342	26.8043	3.18679	26.8067	3.22698	25.3265	3.22698	23.8012	1.38481	-0.487451	0.0681006	-2.49754	0.00126146	-1.98595	0.507457	14.9172	2.1935	14.524	1.97261	0.393203	0.959295	1.32145	0.959295	0.987672	0.4387	39.7402	2.31125	39.7377	0.00231125	9.22388	0.233087	4.38386	0.583432	6.34565	0.532769	0.275342	1.8537	4.05987	0.926852
2015.79	26.7925	1.03664	27.3612	3.19342	27.2915	3.23099	25.8581	3.23099	23.9831	1.39045	-0.543538	0.032171	-2.51793	0.00126607	-1.99369	0.491051	14.7801	2.19759	14.324	1.97651	0.456139	0.960639	1.33715	0.960639	0.977921	0.439519	40.079	2.31651	40.1486	0.00231651	9.2846	0.233576	4.44073	0.584363	6.40293	0.534461	0.369483	1.85763	4.02889	0.928815
2015.87	27.0678	1.04008	27.7509	3.20008	27.6164	3.23076	26.2209	3.23076	24.1609	1.39609	-0.603333	0.00612631	-2.53832	0.00127069	-2.00403	0.444018	14.547	2.20173	13.9656	1.98043	0.581373	0.962046	1.42778	0.962046	0.944698	0.440347	40.1593	2.32176	40.2935	0.00232176	9.34434	0.234065	4.49714	0.58529	6.46477	0.536153	0.481012	1.86162	3.97694	0.930812
2015.95	27.2783	1.04369	28.3778	3.20672	28.1795	3.23211	26.8218	3.23211	24.3845	1.40175	-0.625078	0.0323804	-2.55871	0.0012753	-2.01589	0.404107	14.3275	2.20584	13.7379	1.98432	0.589608	0.96344	1.40591	0.96344	0.950427	0.441168	40.4892	2.32701	40.687	0.00232701	9.40669	0.234554	4.55198	0.586221	6.53166	0.537844	0.606624	1.86555	3.91266	0.932777
2016.04	27.4625	1.04839	28.5764	3.21326	28.3103	3.23357	26.9946	3.23357	24.5114	1.40742	-0.640016	0.0518833	-2.57909	0.00127991	-2.01847	0.361745	14.2421	2.20984	13.6449	1.98811	0.597149	0.964803	1.38313	0.964803	0.966986	0.441969	40.5327	2.33223	40.7982	0.00233223	9.48663	0.235042	4.6025	0.587164	6.60911	0.539535	0.605737	1.8695	3.84745	0.93475
2016.12	27.5762	1.05219	28.7572	3.21985	28.4266	3.23673	27.1608	3.23673	24.5587	1.41308	-0.682446	0.0188673	-2.59948	0.00128452	-2.01837	0.32993	14.0287	2.21395	13.3575	1.99197	0.671237	0.96623	1.42223	0.96623	0.94441	0.442789	40.4365	2.33742	40.7663	0.00233742	9.5625	0.235529	4.64969	0.588105	6.6878	0.541226	0.563159	1.8735	3.77799	0.936748
2016.2	27.5429	1.05608	28.7818	3.22654	28.3984	3.24097	27.1953	3.24097	24.6446	1.41874	-0.70488	0.0133274	-2.61987	0.00128914	-2.02614	0.305273	13.8587	2.21815	13.2109	1.99593	0.647817	0.967719	1.35406	0.967719	0.938142	0.443631	40.2305	2.34265	40.6129	0.00234265	9.64682	0.236015	4.701	0.589059	6.76921	0.542917	0.525054	1.87755	3.70742	0.938776
2016.29	27.3481	1.05999	28.5609	3.23319	28.1398	3.24682	27.0138	3.24682	24.6162	1.42441	-0.719301	0.0332863	-2.64026	0.00129375	-2.02772	0.297107	13.6991	2.22223	13.0748	1.99973	0.624299	0.969223	1.27316	0.969223	0.900248	0.444446	39.8113	2.34795	40.2311	0.00234795	9.72842	0.236501	4.76606	0.59002	6.8558	0.544607	0.347674	1.88157	3.63756	0.940787
2016.37	27.3149	1.06393	28.34	3.23932	27.894	3.25577	26.8602	3.25577	24.6543	1.4301	-0.662177	0.0525617	-2.66065	0.00129836	-2.03146	0.326735	13.7612	2.22559	13.1255	2.00284	0.635707	0.970504	1.21188	0.970504	0.887346	0.445118	39.6231	2.35321	40.0675	0.00235321	9.80791	0.236986	4.83458	0.590955	6.94359	0.546297	0.157634	1.88548	3.57274	0.942742
2016.45	27.2881	1.06867	28.3944	3.24537	27.9305	3.27	27.0071	3.27	24.8224	1.43583	-0.602799	0.0935965	-2.68103	0.00130297	-2.04671	0.400386	13.6217	2.22884	12.9301	2.00583	0.69155	0.971785	1.17542	0.971785	0.873895	0.445768	39.5048	2.35846	39.9669	0.00235846	9.88673	0.237471	4.90027	0.59199	7.03478	0.547986	0.0841459	1.88931	3.51925	0.944657
2016.54	26.9535	1.0739	28.4096	3.25139	27.9421	3.28548	27.1285	3.28548	24.8523	1.44164	-0.56172	0.147133	-2.70142	0.00130759	-2.05979	0.471797	13.5907	2.23209	12.981	2.00882	0.609701	0.973086	0.998149	0.973086	0.864937	0.446419	39.4726	2.36367	39.9378	0.00236367	9.95788	0.237955	4.95471	0.592912	7.127	0.549676	-0.109102	1.89321	3.48348	0.946607
2016.62	26.3863	1.07825	28.1886	3.25715	27.7039	3.29759	27.038	3.29759	24.7761	1.44744	-0.555299	0.137251	-2.72181	0.0013122	-2.07038	0.514614	13.5749	2.23498	13.036	2.01143	0.53889	0.974311	0.794792	0.974311	0.897666	0.446997	39.2085	2.36886	39.6906	0.00236886	10.0287	0.238439	5.00846	0.593907	7.21737	0.551365	-0.396745	1.8971	3.47361	0.948548
2016.7	25.9315	1.08227	27.8758	3.26281	27.3754	3.3044	26.8727	3.3044	24.5733	1.45317	-0.552266	0.0844011	-2.7422	0.00131681	-2.07397	0.522336	13.8188	2.23778	13.2106	2.01393	0.608223	0.975573	0.71585	0.975573	0.902611	0.447556	39.1201	2.374	39.6177	0.002374	10.0971	0.238922	5.04887	0.596131	7.3061	0.553053	-0.812862	1.90099	3.48634	0.950493
2016.79	25.6736	1.08611	27.4242	3.26797	26.9145	3.3065	26.5941	3.3065	24.3637	1.45887	-0.538468	0.0153312	-2.76259	0.00132142	-2.07653	0.503039	14.1645	2.24031	13.5721	2.01613	0.592403	0.976837	0.533487	0.976837	0.89911	0.448063	39.0034	2.3787	39.5101	0.0023787	10.1729	0.239405	5.07635	0.598443	7.39311	0.554742	-1.26545	1.90484	3.52524	0.95242
2016.87	25.4962	1.08977	26.9904	3.27303	26.5492	3.30669	26.4289	3.30669	24.1908	1.46458	-0.550475	0.0571162	-2.78297	0.00132603	-2.08122	0.470388	14.5309	2.24269	14.0601	2.01808	0.470848	0.978261	0.227859	0.978261	0.89707	0.448537	39	2.38342	39.4384	0.00238342	10.2491	0.239887	5.09372	0.600522	7.4768	0.55643	-1.66267	1.90872	3.58433	0.954362
2016.95	25.134	1.09395	26.781	3.27785	26.4064	3.30557	26.4975	3.30557	24.1066	1.47032	-0.568321	0.0714842	-2.80336	0.00133065	-2.08972	0.426958	14.793	2.2448	14.4091	2.01988	0.383939	0.979386	-0.0540018	0.979386	0.914251	0.448959	39.1105	2.38805	39.4823	0.00238805	10.3263	0.240369	5.10827	0.601574	7.5543	0.558117	-1.97156	1.9126	3.65761	0.956302
2017.04	24.7724	1.0976	26.2863	3.28329	25.9869	3.30475	26.293	3.30475	24.1012	1.47604	-0.54485	0.05686	-2.82375	0.00133526	-2.09517	0.375879	15.3088	2.24731	14.9806	2.02212	0.328113	0.980529	-0.308247	0.980529	0.927673	0.449463	39.2026	2.39314	39.4994	0.00239314	10.3867	0.24085	5.12526	0.602477	7.62428	0.559804	-2.22874	1.91655	3.73854	0.958274
2017.12	24.4777	1.10096	26.2076	3.28893	26.003	3.30582	26.5228	3.30582	24.2254	1.48176	-0.521652	0.0378201	-2.84414	0.00133987	-2.10812	0.333588	15.7221	2.25014	15.475	2.02471	0.247164	0.981682	-0.586407	0.981682	0.938275	0.450029	39.6191	2.39822	39.8213	0.00239822	10.4282	0.24133	5.14634	0.603391	7.68491	0.561491	-2.34443	1.92053	3.83198	0.960266
2017.2	24.301	1.1042	26.05	3.29453	25.9665	3.30907	26.6965	3.30907	24.3481	1.48748	-0.525643	0.00370176	-2.86453	0.00134448	-2.12073	0.309705	16.267	2.25336	15.9451	2.02773	0.321928	0.982816	-0.706357	0.982816	0.979205	0.450671	40.1154	2.40289	40.1967	0.00240289	10.4541	0.24181	5.16796	0.604303	7.73374	0.563177	-2.41728	1.92456	3.93528	0.962278
2017.28	24.0587	1.1079	25.9121	3.30019	25.9744	3.31474	26.9135	3.31474	24.3515	1.49321	-0.551605	0.0292374	-2.88492	0.0013491	-2.12253	0.310093	16.6604	2.2562	16.3786	2.03036	0.281753	0.983904	-0.94184	0.983904	1.00838	0.451239	40.5148	2.40798	40.4504	0.00240798	10.478	0.242289	5.17945	0.6052	7.78004	0.564863	-2.57272	1.92856	4.03834	0.964282
2017.37	23.8932	1.11217	26.0306	3.30576	26.258	3.32294	27.4061	3.32294	24.3594	1.49896	-0.583364	0.067545	-2.9053	0.00135371	-2.12285	0.337284	17.0833	2.25891	16.8063	2.03285	0.277016	0.984989	-1.14447	0.984989	1.04206	0.451782	41.2202	2.41307	40.991	0.00241307	10.5029	0.242768	5.18042	0.606137	7.8281	0.566549	-2.7021	1.93249	4.13338	0.966247
2017.45	23.6955	1.11486	26.0181	3.31136	26.4254	3.3364	27.782	3.3364	24.3319	1.50477	-0.630617	0.116019	-2.92569	0.00135832	-2.12065	0.407794	17.1827	2.26165	16.9119	2.03536	0.270807	0.986081	-1.35017	0.986081	1.06647	0.452329	41.4883	2.41818	41.0794	0.00241818	10.5401	0.243245	5.17909	0.607032	7.87635	0.568234	-2.85132	1.93632	4.2183	0.968162
2017.53			26.0093	3.31686	26.6224	3.35061	28.1657	3.35061	24.326	1.5106	-0.639841	0.129105	-2.94608	0.00136293	-2.11801	0.474127	17.4856	2.26425	17.2191	2.0377	0.266538	0.987221	-1.5353	0.987221	1.10314	0.45285	41.991	2.42327	41.3763	0.00242327	10.57	0.243723	5.17724	0.60799	7.92786	0.569919	-3.0003	1.94017	4.29112	0.970083
2017.62			25.9155	3.32234	26.7348	3.36306	28.4845	3.36306	24.4319	1.51642	-0.624939	0.118222	-2.96647	0.00136755	-2.11969	0.521477	17.6635	2.26692	17.4168	2.0401	0.246764	0.988399	-1.75411	0.988399	1.16217	0.453385	42.2798	2.42828	41.459	0.00242828	10.6071	0.2442	5.18398	0.608957	7.97258	0.571603	-3.05448	1.94404	4.34768	0.972019
2017.7			25.8882	3.3278	26.9251	3.36941	28.8793	3.36941	24.5476	1.5222	-0.62281	0.0851656	-2.98686	0.00137216	-2.11993	0.527668	18.0276	2.26953	17.8206	2.04247	0.207002	0.989496	-1.99292	0.989496	1.20285	0.453907	42.832	2.4333	41.7936	0.0024333	10.6443	0.244676	5.19283	0.609916	8.01456	0.573287	-3.06909	1.94798	4.38778	0.973991
2017.79			25.7899	3.33315	27.053	3.37134	29.2051	3.37134	24.6923	1.52796	-0.620829	0.0402932	-3.00724	0.00137677	-2.12097	0.505744	18.1235	2.27192	18.0397	2.04457	0.0838049	0.990642	-2.31236	0.990642	1.2569	0.454385	43.0565	2.43839	41.792	0.00243839	10.6814	0.245152	5.21257	0.610852	8.06117	0.574971	-3.05988	1.9519	4.41781	0.975949
2017.87			25.8653	3.33842	27.3469	3.3707	29.6871	3.3707	24.881	1.53371	-0.633968	0.00724492	-3.02763	0.00138138	-2.12746	0.465136	18.0967	2.27421	17.8627	2.04659	0.233957	0.991707	-2.35161	0.991707	1.32272	0.454842	43.3168	2.44346	41.8337	0.00244346	10.7165	0.245628	5.24161	0.611775	8.11471	0.576654	-3.00485	1.95571	4.44702	0.977854
2017.95			25.9383	3.52678	27.6222	3.37013	30.148	3.37013	25.1436	1.53949	-0.608116	0.0424417	-3.04802	0.00138599	-2.13823	0.422959	18.1551	2.27623	17.7948	2.0484	0.360277	0.992606	-2.41296	0.992606	1.39153	0.455245	43.6403	2.44846	41.9547	0.00269331	10.7466	0.246103	5.27504	0.612687	8.17067	0.578956	-2.91186	1.95954	4.47129	0.97977
2018.04			26.0828	3.5323	27.9379	3.36989	30.6567	3.36989	25.3523	1.54527	-0.602979	0.0582081	-3.06841	0.00139061	-2.14618	0.378842	18.148	2.27823	17.7964	2.05024	0.351577	0.993405	-2.61509	0.993405	1.46651	0.455646	43.9419	2.45349	42.085	0.00269884	10.7528	0.246577	5.31068	0.613599	8.21394	0.581255	-2.81445	1.9634	4.49226	0.981701
2018.12			26.2845	3.53801	28.277	3.37083	31.1999	3.37083	25.5198	1.55107	-0.636072	0.0491621	-3.0888	0.00139522	-2.15693	0.338772	18.0519	2.28051	17.6584	2.0524	0.393481	0.994176	-2.77569	0.994176	1.54188	0.456103	44.1752	2.45852	42.1809	0.00270437	10.7626	0.24705	5.34714	0.614517	8.25326	0.583551	-2.72082	1.96736	4.51371	0.983679
2018.2			26.5367	3.54372	28.6283	3.37384	31.7689	3.37384	25.6109	1.55686	-0.681749	0.0219758	-3.10918	0.00139983	-2.1654	0.315789	18.0628	2.28289	17.6564	2.05457	0.406373	0.995144	-2.97623	0.995144	1.5998	0.456578	44.53	2.4635	42.4365	0.00270985	10.779	0.247524	5.38528	0.615439	8.30115	0.585844	-2.697	1.9714	4.52427	0.9857
2018.28			26.8361	3.54915	28.977	3.37831	32.3475	3.37831	25.7588	1.56265	-0.707601	0.0210769	-3.12957	0.00140444	-2.17947	0.310732	18.1212	2.28483	17.8402	2.0563	0.281	0.996024	-3.32499	0.996024	1.62352	0.456966	44.9224	2.46846	42.7798	0.00271531	10.8074	0.247996	5.42684	0.616394	8.36152	0.588135	-2.6608	1.97565	4.53148	0.987823
2018.37			27.1361	3.55429	29.2732	3.38655	32.8819	3.38655	25.9945	1.56848	-0.713215	0.0643462	-3.14996	0.00140906	-2.19962	0.347729	18.2543	2.28636	17.9372	2.05766	0.31708	0.99674	-3.51874	0.99674	1.61917	0.457272	45.3325	2.47339	43.1938	0.00272073	10.8397	0.248468	5.47486	0.61738	8.42807	0.590423	-2.57349	1.97963	4.53854	0.989814
2018.45	24.8503	1.14826	27.0716	3.55954	29.1656	3.39944	33.0188	3.39944	26.1498	1.57435	-0.726493	0.0982041	-3.17035	0.00141367	-2.21695	0.419601	18.4336	2.28807	18.1537	2.05916	0.279897	0.997553	-3.79068	0.997553	1.61389	0.457614	45.3874	2.47832	43.2919	0.00272616	10.8771	0.248939	5.52428	0.618427	8.48984	0.592709	-2.55856	1.98346	4.54359	0.991732
2018.53	25.2415	1.1513	27.2519	3.56492	29.2979	3.41344	33.3802	3.41344	26.2759	1.58032	-0.751817	0.16529	-3.19074	0.00141828	-2.23088	0.488086	18.6409	2.28994	18.3721	2.06084	0.268773	0.998376	-4.02222	0.998376	1.55816	0.457988	45.7141	2.48328	43.6665	0.0027316	10.9075	0.24941	5.56893	0.619569	8.54746	0.773489	-2.53599	1.9873	4.53981	0.993652
2018.62	25.6154	1.15433	27.541	3.57055	29.5218	3.42473	33.8588	3.42473	26.4077	1.58626	-0.804726	0.142443	-3.21112	0.00142289	-2.24479	0.529453	18.7658	2.29225	18.4902	2.063	0.275562	0.999225	-4.25971	0.999225	1.49743	0.458451	46.0499	2.4882	44.0677	0.00273702	10.9498	0.24988	5.61628	0.620451	8.59877	0.597271	-2.48973	1.99113	4.53729	0.995565
2018.7	26.2073	1.15738	28.0296	3.57617	29.9395	3.43042	34.5416	3.43042	26.6093	1.59215	-0.88565	0.0974241	-3.23151	0.00142751	-2.26418	0.533303	18.9694	2.29452	18.5475	2.06516	0.421896	0.999957	-4.36826	0.999957	1.44637	0.458903	46.651	2.49313	44.74	0.00274244	10.9932	0.25035	5.66449	0.621327	8.65795	0.599549	-2.36984	1.9953	4.54914	0.997649
2018.79	26.7309	1.16045	28.4017	3.58126	30.2315	3.43253	35.1197	3.43253	26.9409	1.59801	-0.958375	0.0409748	-3.2519	0.00143212	-2.29671	0.516906	19.162	2.29649	18.6822	2.06704	0.479822	1.0006	-4.58467	1.0006	1.41518	0.459299	47.1058	2.49766	45.2753	0.00274743	11.0354	0.250819	5.71227	0.622199	8.72756	0.601824	-2.14902	1.99913	4.5731	0.999564
2018.87	27.1942	1.16448	29.0313	3.58631	30.7591	3.43146	35.962	3.43146	27.3147	1.60386	-1.01328	0.00190503	-3.27229	0.00143673	-2.33376	0.477937	19.3527	2.29839	18.8549	2.06886	0.497784	1.00121	-4.86725	1.00121	1.39929	0.459678	47.7867	2.5022	46.0583	0.00275242	11.0793	0.251288	5.759	0.62316	8.80548	0.604097	-1.91625	2.00288	4.60044	1.00144
2018.95	27.8252	1.16913	29.5702	3.59131	31.1785	3.4295	36.7265	3.4295	27.6155	1.60973	-1.06677	0.0180707	-3.29268	0.00144134	-2.36444	0.428884	19.52	2.30024	19.1229	2.07063	0.397062	1.0018	-5.29715	1.0018	1.39984	0.460048	48.3425	2.50672	46.7337	0.00275739	11.1315	0.251756	5.80627	0.624054	8.88201	0.606367	-1.76528	2.00787	4.62772	1.00394
2019.04	28.5619	1.1744	30.0979	3.59682	31.5766	3.42947	37.4945	3.42947	27.9287	1.6156	-1.13727	0.0170821	-3.31307	0.00144595	-2.3956	0.386439	19.661	2.30232	19.3446	2.07262	0.316315	1.00248	-5.73272	1.00248	1.38491	0.460465	48.851	2.51166	47.3719	0.00276282	11.1969	0.252223	5.85514	0.624926	8.94622	0.608635	-1.59822	2.01181	4.66592	1.00591
2019.12	28.9537	1.17989	30.6299	3.60168	31.9836	3.43019	38.2908	3.43019	28.2559	1.62148	-1.1913	0.000385685	-3.33345	0.00145057	-2.4262	0.35193	20.0764	2.30423	19.7845	2.0744	0.291879	1.00317	-6.1338	1.00317	1.36099	0.460846	49.6426	2.51597	48.2887	0.00276756	11.2967	0.25269	5.90557	0.625794	9.0183	0.610901	-1.48756	2.01573	4.71415	1.00787
2019.2	29.4365	1.18376	31.2937	3.60637	32.5381	3.43293	39.2504	3.43293	28.6213	1.62738	-1.24589	0.0290176	-3.35384	0.00145518	-2.45698	0.336535	20.4061	2.30612	20.1759	2.07622	0.230284	1.00374	-6.5903	1.00374	1.31985	0.461223	50.4956	2.52008	49.251	0.00277209	11.4137	0.253156	5.95794	0.626661	9.09941	0.613164	-1.35569	2.01972	4.75185	1.00986
2019.28	29.6592	1.18783	31.5206	3.61159	32.6801	3.43858	39.8097	3.43858	28.8858	1.6333	-1.27303	0.0588746	-3.37423	0.00145979	-2.47395	0.34553	20.6666	2.30803	20.468	2.07803	0.198629	1.00438	-7.03065	1.00438	1.27568	0.461605	50.8812	2.52482	49.7216	0.0027773	11.5353	0.253622	6.00977	0.627525	9.17946	0.615425	-1.34859	2.02369	4.78293	1.01184
2019.37	29.9268	1.19164	31.8976	3.61685	32.9987	3.44687	40.5545	3.44687	29.0832	1.63925	-1.27506	0.0875365	-3.39462	0.0014644	-2.48104	0.379096	20.8292	2.3097	20.6849	2.07958	0.14429	1.00502	-7.50277	1.00502	1.23657	0.46194	51.3583	2.52975	50.2571	0.00278273	11.6513	0.254087	6.06175	0.628388	9.24725	0.617684	-1.4091	2.02761	4.8071	1.01381
2019.45	30.1685	1.19557	32.3844	3.62219	33.4485	3.46009	41.4355	3.46009	29.3065	1.64529	-1.27535	0.154553	-3.41501	0.00146902	-2.48716	0.44884	21.0398	2.31157	20.9328	2.08128	0.106952	1.0058	-7.96203	1.0058	1.20586	0.462315	52.0149	2.53466	50.951	0.00278812	11.7624	0.254552	6.11508	0.62925	9.30994	0.61994	-1.43689	2.03142	4.83136	1.01571
2019.53	30.4516	1.19898	32.5047	3.62744	33.5646	3.47515	41.9638	3.47515	29.5097	1.65143	-1.31382	0.204241	-3.43539	0.00147363	-2.49193	0.522519	21.1971	2.31333	21.0883	2.08287	0.108873	1.00656	-8.3639	1.00656	1.20326	0.462666	52.2855	2.53952	51.2259	0.00279348	11.8678	0.255017	6.16572	0.630111	9.36589	0.622194	-1.43653	2.03518	4.86067	1.01759
2019.62	30.3362	1.20301	32.5689	3.63281	33.6215	3.48591	42.4547	3.48591	29.6331	1.65755	-1.37428	0.194343	-3.45578	0.00147824	-2.4937	0.560439	21.3624	2.31527	21.2928	2.08463	0.069663	1.00737	-8.82471	1.00737	1.26637	0.463053	52.5063	2.5444	51.4543	0.00279884	11.9785	0.255481	6.22259	0.630971	9.41673	0.624446	-1.5116	2.03897	4.90115	1.01949
2019.7	30.4192	1.2082	32.5113	3.63813	33.5431	3.4918	42.8088	3.4918	29.7353	1.66358	-1.43129	0.128337	-3.47617	0.00148285	-2.49318	0.567183	21.6412	2.31711	21.6718	2.08628	-0.0306723	1.00819	-9.34208	1.00819	1.32325	0.463422	52.7081	2.5493	51.6772	0.00280423	12.0904	0.255945	6.27929	0.631829	9.46709	0.626696	-1.61397	2.04284	4.94383	1.02142
2019.79	30.3179	1.21206	32.4621	3.64354	33.4628	3.49148	43.1519	3.49148	29.8226	1.66954	-1.47682	0.0542029	-3.49656	0.00148747	-2.49123	0.534317	21.8409	2.31894	22.0234	2.08793	-0.18249	1.00899	-9.89766	1.00899	1.36155	0.463789	52.8307	2.55429	51.8311	0.00280972	12.2018	0.256409	6.33523	0.632686	9.51896	0.628944	-1.72331	2.04666	4.96674	1.02333
2019.87	30.4091	1.21637	32.6996	3.64896	33.669	3.48987	43.762	3.48987	29.8619	1.67549	-1.54875	0.00391999	-3.51695	0.00149208	-2.48807	0.490015	21.944	2.32084	22.1932	2.08965	-0.249265	1.00978	-10.3445	1.00978	1.39976	0.464168	53.1412	2.55926	52.1731	0.00281519	12.3185	0.256871	6.39306	0.633542	9.5689	0.63119	-1.84945	2.0504	4.97959	1.0252
2019.95	30.5251	1.22059	32.7968	3.65433	33.7523	3.48867	44.2237	3.48867	29.9682	1.68145	-1.63195	0.0224776	-3.53733	0.00149669	-2.49287	0.444839	21.9856	2.32265	22.2925	2.09133	-0.306827	1.01047	-10.7527	1.01047	1.42942	0.46453	53.2621	2.56423	52.308	0.00282066	12.4276	0.257334	6.45445	0.634397	9.60924	0.633433	-1.88168	2.05416	4.99061	1.02708
2020.04	30.3727	1.22539	32.9149	3.65973	33.8849	3.4881	44.7049	3.4881	30.0792	1.68742	-1.68994	0.0171566	-3.55772	0.0015013	-2.4954	0.399798	21.9856	2.32453	22.3866	2.09306	-0.401025	1.01121	-11.1644	1.01121	1.41285	0.464907	53.3933	2.56917	52.4248	0.00282609	12.5209	0.257796	6.51515	0.635255	9.63285	0.635674	-1.90648	2.05794	5.00667	1.02897
2020.12	30.0056	1.22984	33.343	3.6647	34.3615	3.48896	45.4967	3.48896	30.0943	1.6934	-1.74387	0.0471799	-3.57811	0.00150591	-2.49105	0.366234	21.706	2.32658	22.1397	2.09496	-0.433673	1.01198	-11.4793	1.01198	1.38641	0.465316	53.5939	2.57349	52.5769	0.00283084	12.5935	0.258257	6.57538	0.636108	9.66685	0.637914	-2.01397	2.06176	5.01646	1.03088
2020.2	29.6868	1.23346	33.484	3.67017	34.5813	3.49194	45.9971	3.49194	30.0952	1.6994	-1.78843	0.060619	-3.5985	0.00151053	-2.48813	0.346583	21.4004	2.32863	21.8389	2.09683	-0.43853	1.01283	-11.7317	1.01283	1.32312	0.465726	53.509	2.57839	52.4132	0.00283623	12.6611	0.258717	6.62653	0.63696	9.72546	0.640151	-2.13143	2.06559	5.0019	1.03279
2020.29	29.3898	1.23684	33.5492	3.67562	34.7495	3.49696	46.4128	3.49696	30.1058	1.70543	-1.84533	0.0894557	-3.61889	0.00151514	-2.48873	0.347099	21.239	2.33063	21.7149	2.09863	-0.475825	1.01368	-11.9835	1.01368	1.23604	0.466125	53.5132	2.58332	52.3145	0.00284165	12.7252	0.259178	6.67128	0.637812	9.79819	0.642386	-2.23221	2.06946	4.98872	1.03473
2020.37	29.3375	1.24142	33.7186	3.681	35.0382	3.50592	46.9148	3.50592	30.2918	1.71153	-1.90811	0.138109	-3.63927	0.00151975	-2.50656	0.385951	20.9848	2.33254	21.557	2.1003	-0.572202	1.01462	-12.2611	1.01462	1.1346	0.466507	53.5298	2.58821	52.2118	0.00284704	12.7836	0.259637	6.70782	0.638661	9.86729	0.64462	-2.14535	2.07336	4.98648	1.03668
2020.45	29.4246	1.24501	33.7813	3.68631	35.2301	3.52024	47.2838	3.52024	30.5443	1.71773	-1.99088	0.200044	-3.65966	0.00152436	-2.53473	0.464332	20.8199	2.33443	21.3608	2.10192	-0.540896	1.01562	-12.3767	1.01562	1.05239	0.466886	53.5245	2.59304	52.0773	0.00285235	12.8449	0.260096	6.73975	0.639509	9.9378	0.646851	-1.97927	2.07726	4.99207	1.03863
2020.54	29.5856	1.24926	33.9811	3.6918	35.5753	3.53477	47.7502	3.53477	30.8187	1.72406	-2.04318	0.251202	-3.68005	0.00152898	-2.5657	0.531843	20.5853	2.33658	21.1333	2.10381	-0.54806	1.01665	-12.4797	1.01665	0.995683	0.467316	53.6005	2.59789	52.0078	0.00285768	12.9016	0.260555	6.76617	0.640356	10.0057	0.64908	-1.81993	2.08121	5.00838	1.04061
2020.62	29.6095	1.25448	34.3336	3.69713	36.0453	3.54591	48.3275	3.54591	31.2083	1.73036	-2.04389	0.233218	-3.70044	0.00153359	-2.60367	0.571994	20.4282	2.33898	21.0813	2.10597	-0.65315	1.0177	-12.6675	1.0177	0.940133	0.467796	53.8743	2.60237	52.1643	0.0028626	12.9678	0.261013	6.79952	0.641202	10.082	0.651308	-1.62974	2.08518	5.03252	1.04259
2020.7	29.8161	1.25875	34.515	3.7025	36.3199	3.55162	48.6699	3.55162	31.6696	1.73653	-2.02975	0.172712	-3.72083	0.0015382	-2.64935	0.576933	20.385	2.34144	21.137	2.10823	-0.752014	1.01869	-12.8123	1.01869	0.922901	0.468289	54.0598	2.60685	52.2567	0.00286753	13.0327	0.261471	6.83269	0.642046	10.1712	0.653533	-1.40399	2.08919	5.06674	1.0446
2020.79	29.9634	1.26363	34.8985	3.70776	36.7936	3.55521	49.1676	3.55521	32.156	1.74262	-2.02042	0.107445	-3.74122	0.00154281	-2.7001	0.56945	20.3636	2.34374	21.1011	2.11028	-0.737517	1.01971	-12.8032	1.01971	0.933844	0.468747	54.4598	2.61132	52.5666	0.00287245	13.0896	0.261929	6.86963	0.64289	10.2696	0.655757	-1.1661	2.09322	5.11376	1.04661
2020.87	30.0969	1.26849	35.2903	3.71334	37.2796	3.55448	49.6323	3.55448	32.5918	1.74868	-2.01846	0.0549102	-3.7616	0.00154743	-2.74796	0.532085	20.3594	2.34595	21.1273	2.11227	-0.767933	1.02068	-12.7993	1.02068	0.956224	0.46919	54.893	2.61622	52.9054	0.00287784	13.1533	0.262386	6.90236	0.644377	10.3741	0.657979	-1.00758	2.09728	5.18805	1.04864
2020.95	30.1489	1.27214	35.0726	3.71909	37.172	3.55454	49.4576	3.55454	33.0604	1.75474	-1.99075	0.0374116	-3.78199	0.00155204	-2.79562	0.496215	20.5318	2.34847	21.3445	2.11456	-0.812737	1.02172	-12.7702	1.02172	0.969049	0.469693	54.9116	2.6211	52.8141	0.00288321	13.2143	0.262842	6.93178	0.838921	10.4684	0.660198	-0.837419	2.10138	5.27415	1.05069
2021.04	30.0776	1.27608	34.9079	3.72504	37.1303	3.55422	49.3015	3.55422	33.4764	1.7608	-1.97073	0.0231349	-3.80238	0.00155665	-2.8363	0.452802	20.8124	2.35131	21.5811	2.11722	-0.768722	1.02277	-12.6107	1.02277	0.979985	0.470262	55.11	2.62596	52.8895	0.00288856	13.2568	0.263298	6.95494	0.840048	10.5443	0.662416	-0.667877	2.10548	5.35903	1.05274
2021.12	30.2992	1.28	34.9112	3.73091	37.2562	3.55523	49.2705	3.55523	33.9198	1.76688	-1.94213	0.0365705	-3.82277	0.00156126	-2.87726	0.417002	21.0826	2.35404	21.7188	2.11975	-0.636166	1.02379	-12.3243	1.02379	0.985536	0.470807	55.4646	2.63083	53.1217	0.00289391	13.2992	0.263754	6.97147	0.841145	10.6267	0.664632	-0.474249	2.10962	5.43889	1.05481
2021.2	30.6664	1.28395	34.8495	3.73676	37.3021	3.55796	49.1263	3.55796	34.3612	1.77297	-1.92334	0.0540114	-3.84316	0.00156587	-2.9205	0.393672	21.487	2.35678	22.05	2.12236	-0.563071	1.0247	-12.0661	1.0247	0.986979	0.471356	55.8713	2.63566	53.421	0.00289922	13.3617	0.264209	6.98533	0.842236	10.7172	0.666846	-0.298432	2.11377	5.51867	1.05689
2021.28	31.2042	1.28758	35.024	3.74248	37.5452	3.56314	49.1526	3.56314	34.8635	1.77908	-1.8869	0.0798825	-3.86354	0.00157049	-2.96605	0.393071	21.7844	2.35924	22.335	2.12467	-0.550639	1.02559	-11.8429	1.02559	0.995856	0.471849	56.3687	2.64052	53.8501	0.00290458	13.4269	0.264663	7.00282	0.843324	10.8007	0.669058	-0.0898423	2.11797	5.60987	1.05898
2021.37	31.5381	1.29138	35.02	3.74824	37.5506	3.57222	48.9171	3.57222	35.3016	1.78524	-1.84139	0.113225	-3.88393	0.0015751	-3.00922	0.426023	22.0004	2.36182	22.5389	2.12705	-0.538569	1.02656	-11.5972	1.02656	1.04611	0.472363	56.5495	2.64537	54.0218	0.00290991	13.4929	0.265117	7.01936	0.84441	10.8664	0.671269	0.0611147	2.12217	5.70325	1.06108
2021.45	31.9235	1.29512	35.1894	3.75387	37.6637	3.58758	48.7666	3.58758	35.6461	1.79147	-1.78768	0.167379	-3.90432	0.00157971	-3.04482	0.504532	22.2879	2.36423	22.7659	2.12925	-0.478045	1.02755	-11.2821	1.02755	1.12426	0.472845	56.9134	2.65018	54.4423	0.0029152	13.5547	0.26557	7.03436	0.845494	10.9202	0.673477	0.131632	2.12636	5.79286	1.06318
2021.53	32.0504	1.29856	35.3676	3.75969	37.7358	3.60383	48.5345	3.60383	35.9119	1.79786	-1.70791	0.238142	-3.92471	0.00158432	-3.06652	0.577028	22.7636	2.36694	23.1823	2.13177	-0.418717	1.02856	-10.9301	1.02856	1.2381	0.473387	57.44	2.655	55.0752	0.0029205	13.6066	0.266023	7.03783	0.846576	10.9685	0.675684	0.128327	2.13057	5.87856	1.06529
2021.62	32.2978	1.30267	35.1903	3.76553	37.4018	3.61542	47.9038	3.61542	36.1601	1.8042	-1.64537	0.218239	-3.9451	0.00158894	-3.08407	0.614786	23.2284	2.36969	23.5377	2.13435	-0.309316	1.02955	-10.5317	1.02955	1.36252	0.473938	57.5534	2.6598	55.3456	0.00292578	13.6625	0.266476	7.03653	0.847658	11.0217	0.677889	0.129593	2.13482	5.95514	1.06741
2021.7	32.352	1.30723	35.1792	3.77162	37.2341	3.62177	47.4359	3.62177	36.3995	1.81046	-1.59565	0.164033	-3.96548	0.00159355	-3.10179	0.619178	23.7583	2.37284	23.9365	2.13733	-0.178138	1.03062	-10.1065	1.03062	1.44939	0.474568	57.8966	2.66461	55.8457	0.00293107	13.7086	0.266929	7.02597	0.848738	11.0774	0.680093	0.161176	2.13907	6.02204	1.06954
2021.79	32.309	1.31262	35.4065	3.77753	37.3285	3.62517	47.2399	3.62517	36.5349	1.81662	-1.60598	0.0817633	-3.98587	0.00159816	-3.11684	0.607318	24.0667	2.37568	24.0987	2.13992	-0.0319657	1.03179	-9.67523	1.03179	1.45018	0.475136	58.2838	2.66943	56.3659	0.00293638	13.7619	0.267381	7.00579	0.849817	11.1369	0.682294	0.161626	2.14336	6.07469	1.07168
2021.87	32.1543	1.31575	35.4343	3.7833	37.2393	3.62478	46.8778	3.62478	36.673	1.82277	-1.59434	0.0268727	-4.00626	0.00160277	-3.1312	0.572492	24.3246	2.37838	24.4242	2.14237	-0.0995814	1.03291	-9.47511	1.03291	1.47037	0.475675	58.4387	2.6742	56.6381	0.00294162	13.8209	0.267832	6.98089	0.850894	11.195	0.684494	0.158317	2.14767	6.11226	1.07383
2021.95	32.2199	1.31946	35.3329	3.78878	37.0517	3.62173	46.4332	3.62173	36.828	1.82892	-1.56609	0.00619347	-4.02665	0.00160739	-3.14704	0.519264	24.5751	2.38056	24.7413	2.14434	-0.166209	1.03387	-9.29033	1.03387	1.46093	0.476112	58.486	2.67899	56.7722	0.00294689	13.8641	0.268283	6.95067	0.85197	11.2495	0.686692	0.195001	2.15201	6.13491	1.07601
2022.04	32.4408	1.3238	35.9619	3.79442	37.6287	3.61997	46.7633	3.61997	36.8786	1.83508	-1.58181	0.0161035	-4.04704	0.001612	-3.15701	0.468537	24.6847	2.38304	24.8463	2.14659	-0.161603	1.0349	-9.04605	1.0349	1.46204	0.476608	59.162	2.68376	57.5011	0.00295213	13.8925	0.268734	6.91462	0.853044	11.2981	0.688888	0.213311	2.1564	6.14192	1.0782
2022.12	32.5647	1.32763	35.9339	3.80027	37.576	3.62125	46.4694	3.62125	36.9177	1.84124	-1.56771	0.00492313	-4.06742	0.00161661	-3.16489	0.435678	25.0043	2.38584	25.259	2.1492	-0.254696	1.03593	-8.90777	1.03593	1.51676	0.477168	59.4196	2.68853	57.7842	0.00295739	13.9334	0.269184	6.87836	0.854124	11.3554	0.691083	0.168901	2.16081	6.14938	1.08041
2022.2	32.4144	1.33201	35.933	3.80604	37.5784	3.62375	46.2298	3.62375	36.9938	1.84742	-1.52158	0.0166958	-4.08781	0.00162122	-3.17343	0.411611	25.372	2.38853	25.6763	2.1517	-0.304272	1.03694	-8.72815	1.03694	1.57278	0.477706	59.7812	2.6933	58.143	0.00296263	13.9784	0.269633	6.84567	0.855196	11.4249	0.693276	0.113291	2.16525	6.15307	1.08263
2022.28	32.2966	1.33609	35.8055	3.81174	37.4966	3.62871	45.8994	3.62871	37.1312	1.85364	-1.45418	0.088034	-4.1082	0.00162583	-3.18336	0.409002	25.6867	2.39123	25.9603	2.15427	-0.273595	1.03784	-8.4655	1.03784	1.63198	0.478246	60.005	2.69798	58.3215	0.00296778	14.0184	0.270082	6.81056	0.856268	11.5018	0.695438	0.10644	2.16972	6.1481	1.08486
2022.37	32.206	1.33975	35.8941	3.81745	37.7059	3.6383	45.8523	3.6383	37.2978	1.85988	-1.40397	0.0963909	-4.12859	0.00163045	-3.19663	0.446024	25.9701	2.39366	26.249	2.15654	-0.278929	1.03871	-8.23442	1.03871	1.68165	0.478732	60.4843	2.70286	58.6799	0.00297315	14.0428	0.270531	6.77768	0.857338	11.5773	0.697597	0.156583	2.17424	6.14743	1.08712
2022.45	32.2707	1.3435	36.1461	3.82319	38.1802	3.65324	46.0614	3.65324	37.4535	1.86618	-1.3989	0.14208	-4.14898	0.00163506	-3.20745	0.519025	26.1057	2.39619	26.3552	2.15889	-0.249475	1.03968	-7.96226	1.03968	1.73984	0.479239	61.0821	2.70771	59.0547	0.00297848	14.0606	0.270979	6.74963	0.858406	11.6591	0.699756	0.233296	2.17878	6.14979	1.08939
2022.53	32.2684	1.34684	36.1368	3.82884	38.5101	3.66983	46.1623	3.66983	37.6267	1.87264	-1.42028	0.232305	-4.16937	0.00163967	-3.22587	0.594225	26.3289	2.39857	26.6164	2.16106	-0.287505	1.04065	-7.7951	1.04065	1.79903	0.479714	61.6179	2.71256	59.2509	0.00298382	14.0774	0.271427	6.72313	0.859472	11.7513	0.701912	0.340242	2.18333	6.1549	1.09167
2022.62	32.266	1.35097	36.1275	3.83432	38.8401	3.68187	46.2632	3.68187	37.8	1.87908	-1.44167	0.216058	-4.18975	0.00164428	-3.2443	0.636125	26.5521	2.40124	26.8776	2.16355	-0.325535	1.04165	-7.62795	1.04165	1.85821	0.480248	62.1537	2.717	59.4471	0.0029887	14.0943	0.271874	6.69662	0.860538	11.8436	0.704068	0.447188	2.18791	6.16001	1.09396
2022.7	32.2637	1.35485	36.1182	3.83982	39.17	3.68748	46.3641	3.68748	37.9732	1.88538	-1.46306	0.128535	-4.21014	0.0016489	-3.26272	0.639423	26.7752	2.40396	27.1388	2.16609	-0.363566	1.04263	-7.46079	1.04263	1.9174	0.480791	62.6895	2.72143	59.6433	0.00299357	14.1111	0.272321	6.67012	0.861602	11.9358	0.706221	0.554134	2.19253	6.16511	1.09627
2022.79	32.2614	1.35987	36.1089	3.84555	39.4999	3.69078	46.4651	3.69078	38.1465	1.89162	-1.48445	0.0498573	-4.23053	0.00165351	-3.28115	0.627837	26.9984	2.40706	27.4	2.16902	-0.401596	1.04368	-7.29363	1.04368	1.97659	0.481412	63.2254	2.72585	59.8395	0.00299843	14.1279	0.272767	6.64362	0.862664	12.0281	0.706253	0.661081	2.1972	6.17022	1.0986
2022.87	32.259	1.36541	36.0996	3.85145	39.8298	3.69035	46.566	3.69035	38.3197	1.89784	-1.50584	0.00233775	-4.25092	0.00165812	-3.29957	0.592683	27.2215	2.40986	27.6612	2.17157	-0.439626	1.04484	-7.12648	1.04484	2.03578	0.481972	63.7612	2.73067	60.0357	0.00300374	14.1448	0.273213	6.61712	0.863726	12.1203	0.706284	0.768027	2.20194	6.17533	1.10097
2022.95	32.2567	1.3704	36.0903	3.85781	40.1597	3.68906	46.6669	3.68906	38.493	1.90405	-1.52723	0.00227267	-4.27131	0.00166273	-3.31799	0.546784	27.4447	2.41252	27.9224	2.17399	-0.477657	1.04595	-6.95932	1.04595	2.09497	0.482504	64.297	2.73615	60.2319	0.00300977	14.1616	0.273659	6.59061	0.864788	12.2126	0.706315	0.874973	2.20674	6.18044	1.10337

## Sheet: Global seasonal
months	GRACE	GRACE_err	steAlt	steAlt_err	OMrecon	OMrecon_err	greenland	greenland_err	antarctic	antarctic_err	glacier	glacier_err	lws_natural	lws_natural_err	lws_human	lws_human_err
January	-3.50668	0.853766	-3.24454	1.60317	-2.06186	1.19343	-0.0156887	0.164214	0.280003	0.420548	-0.0644777	0.364796	-3.60292	1.30743	0.0314073	0.653715
February	-6.87923	0.860209	-6.67083	1.60695	-6.98654	1.19895	-0.184676	0.164624	0.350924	0.421894	-0.19591	0.366233	-8.04192	1.31079	0.10228	0.655396
March	-9.0366	0.866128	-8.04021	1.6107	-10.2924	1.20447	-0.312632	0.165034	0.334746	0.42332	-0.305205	0.367669	-10.7938	1.3142	0.103901	0.657099
April	-10.0581	0.871741	-8.77716	1.6144	-11.4701	1.21	-0.431043	0.165443	0.233661	0.424184	-0.394205	0.369103	-11.1616	1.3176	0.057404	0.6588
May	-8.27885	0.877209	-7.50837	1.61801	-8.6522	1.21554	-0.517885	0.165851	0.0775184	0.425048	-0.409021	0.370536	-7.59743	1.32093	0.00618879	0.660466
June	-2.60662	0.882761	-2.99427	1.62159	-2.35374	1.22113	-0.44038	0.166259	-0.104005	0.425928	-0.246826	0.371969	-0.513957	1.32419	0.0301123	0.662096
July	3.58384	0.887847	3.01084	1.62515	3.4731	1.22681	0.0535452	0.166666	-0.252999	0.426797	0.148651	0.380314	5.48966	1.32745	0.0330876	0.663724
August	7.8619	0.892883	7.10385	1.62875	7.83746	1.23248	0.566453	0.167072	-0.336145	0.42765	0.427686	0.374832	8.99505	1.33076	-0.0159306	0.665378
September	9.96738	0.897903	10.2175	1.63232	9.69701	1.23807	0.560594	0.167478	-0.329911	0.428544	0.450784	0.376262	9.96815	1.3341	-0.106979	0.667051
October	10.3494	0.903032	9.13449	1.63585	9.92424	1.24362	0.406441	0.167883	-0.242097	0.429435	0.320812	0.37761	9.30082	1.3374	-0.117583	0.668699
November	6.83835	0.907988	6.28067	1.63935	7.5445	1.2492	0.244483	0.168287	-0.0890637	0.430342	0.204867	0.378956	6.20415	1.34064	-0.0796679	0.670319
December	1.76527	0.912951	1.48802	1.64782	3.3405	1.2548	0.0707873	0.168691	0.0773685	0.438692	0.0628447	0.380327	1.75386	1.34394	-0.0442209	0.67197

## Sheet: Global rates
time	GRACE	GRACE_err	steAlt	steAlt_err	OMrecon	OMrecon_err	greenland	greenland_err	antarctic	antarctic_err	glacier	glacier_err	lws_natural	lws_natural_err	lws_human	lws_human_err
2004.04	0.22136	0.942773	2.66289	1.34629	2.14315	0.585634	0.711888	0.0868645	0.34736	0.0853981	0.50155	0.0453604	-0.520675	0.715718	0.402412	0.195838
2004.12	0.367582	0.941766	2.96397	1.34599	2.29903	0.587402	0.683737	0.0871371	0.321373	0.0858443	0.501838	0.0450069	-0.421768	0.715469	0.406973	0.197626
2004.2	0.544129	0.94171	3.38969	1.34622	2.39146	0.588997	0.654064	0.0873954	0.292605	0.0861881	0.49867	0.0447035	-0.319025	0.715492	0.414294	0.199763
2004.29	0.640949	0.942982	3.7493	1.34682	2.41611	0.590689	0.619865	0.0876148	0.265349	0.0864367	0.492074	0.0444435	-0.266467	0.715812	0.417899	0.202124
2004.37	0.864546	0.945505	4.01956	1.34764	2.35304	0.592624	0.590105	0.087791	0.238677	0.086608	0.483001	0.0442142	-0.255758	0.716625	0.414854	0.204599
2004.45	1.08355	0.949226	4.4679	1.34806	2.22375	0.594579	0.558449	0.0879211	0.214045	0.0867166	0.469759	0.0440026	-0.236498	0.717856	0.403015	0.207114
2004.54	1.30468	0.954113	4.78854	1.34776	2.06693	0.596323	0.534576	0.0880332	0.191358	0.0867837	0.456878	0.0438003	-0.19112	0.719272	0.378974	0.209572
2004.62	1.5911	0.959744	5.022	1.34788	1.87837	0.59786	0.516589	0.0881715	0.169413	0.0868464	0.450634	0.0436014	-0.163943	0.720777	0.344267	0.211926
2004.7	1.8528	0.965619	5.17143	1.34918	1.69686	0.59931	0.509632	0.0883586	0.14957	0.0869072	0.447194	0.0434071	-0.0986722	0.722254	0.294412	0.214233
2004.79	2.06442	0.971143	5.19153	1.35222	1.57894	0.600678	0.510459	0.0885708	0.132034	0.086974	0.452426	0.0432199	0.0138649	0.72366	0.231801	0.216503
2004.87	2.20341	0.976041	5.18787	1.35709	1.5272	0.601961	0.517805	0.088776	0.110786	0.0870425	0.462542	0.0430481	0.195104	0.72486	0.166708	0.218765
2004.95	2.34253	0.980507	5.1648	1.36355	1.57721	0.603286	0.534605	0.0889494	0.0900994	0.087097	0.478736	0.0428815	0.427072	0.725791	0.093954	0.221034
2005.04	2.46062	0.985091	5.06072	1.37136	1.6481	0.604829	0.55202	0.089071	0.0672646	0.0871242	0.497722	0.0427139	0.634531	0.726468	0.0263917	0.2233
2005.12	2.51441	0.989591	4.89957	1.38026	1.68264	0.606455	0.572815	0.0891332	0.0446144	0.0871286	0.521266	0.0425398	0.772201	0.726919	-0.0325166	0.225561
2005.2	2.50868	0.993847	4.44425	1.38959	1.66677	0.608091	0.597082	0.0891345	0.0205587	0.0871176	0.546076	0.0423558	0.802098	0.727283	-0.0763798	0.227805
2005.28	2.40138	0.99813	3.91085	1.39889	1.60726	0.60979	0.62241	0.0890914	-0.00374986	0.0871096	0.571285	0.0421539	0.749217	0.727807	-0.100956	0.230003
2005.37	2.06323	1.0023	3.32455	1.40733	1.48781	0.611501	0.653273	0.0890298	-0.0258396	0.0871201	0.595326	0.0419369	0.549841	0.728526	-0.10017	0.232161
2005.45	1.72727	1.00627	2.63527	1.41442	1.32647	0.613055	0.68643	0.0889564	-0.0484746	0.0871689	0.615354	0.0416968	0.272588	0.729175	-0.0794702	0.234278
2005.53	1.33114	1.00971	2.10451	1.41955	1.14561	0.614282	0.712148	0.0888643	-0.0664367	0.0872702	0.628326	0.0414398	-0.097467	0.729313	-0.0320432	0.236314
2005.62	1.00827	1.0155	1.71857	1.42612	1.03466	0.617004	0.728407	0.0886081	-0.0795714	0.0875829	0.633692	0.0407583	-0.367529	0.73048	0.0426836	0.240974
2005.7	0.762059	1.02021	1.44359	1.43089	0.978629	0.618951	0.732783	0.0883418	-0.0866799	0.0880158	0.635311	0.0400985	-0.60893	0.730009	0.135232	0.245363
2005.79	0.646069	1.02436	1.33308	1.43484	0.941411	0.620374	0.734093	0.0881228	-0.0852373	0.0885839	0.634917	0.0394981	-0.829165	0.728044	0.253345	0.249289
2005.87	0.694512	1.02816	1.27566	1.43841	0.951589	0.621705	0.73058	0.0879747	-0.0729783	0.089305	0.633565	0.0389848	-0.996299	0.72518	0.381484	0.252617
2005.95	0.611105	1.03157	1.25697	1.44135	0.973195	0.62349	0.726005	0.0879077	-0.0519621	0.0901601	0.632156	0.038571	-1.12835	0.722427	0.497968	0.255338
2006.04	0.504086	1.03409	1.45464	1.4439	1.01074	0.625936	0.727427	0.0879105	-0.0216674	0.0910637	0.628865	0.0382613	-1.22319	0.720498	0.613652	0.257476
2006.12	0.466528	1.03645	1.72452	1.44627	1.08184	0.629224	0.7332	0.0879755	0.0152294	0.0919334	0.624182	0.0380594	-1.29187	0.720156	0.712425	0.259083
2006.2	0.428774	1.0389	1.9866	1.44859	1.1528	0.633509	0.734446	0.0880991	0.0577654	0.0926962	0.618058	0.0379589	-1.32488	0.721541	0.79386	0.260277
2006.28	0.469556	1.0415	2.19486	1.45071	1.23395	0.63891	0.738207	0.0882537	0.0998401	0.0933072	0.611459	0.0379357	-1.31066	0.72454	0.847036	0.261236
2006.37	0.612411	1.04415	2.40922	1.45334	1.33764	0.645533	0.744587	0.0884143	0.149828	0.0937457	0.604975	0.0379786	-1.21068	0.728905	0.870234	0.262202
2006.45	0.550214	1.04709	2.42029	1.45732	1.42705	0.653414	0.758827	0.0885584	0.194874	0.0940362	0.59877	0.0380735	-1.09151	0.734608	0.867778	0.263358
2006.53	0.600827	1.05064	2.29928	1.4629	1.47193	0.662217	0.777932	0.0886665	0.238396	0.094221	0.593189	0.0382035	-0.992493	0.741233	0.835406	0.264847
2006.62	0.459356	1.05489	1.99704	1.46972	1.41733	0.671426	0.813072	0.0887372	0.276693	0.0943524	0.586256	0.03836	-0.974902	0.748193	0.777704	0.266692
2006.7	0.390833	1.05995	1.65809	1.47698	1.30346	0.680696	0.853387	0.0887793	0.311445	0.0944759	0.583622	0.0385427	-1.01331	0.755087	0.700071	0.268831
2006.79	0.236781	1.06534	1.21782	1.48405	1.12299	0.690289	0.900721	0.0887937	0.341863	0.0946195	0.582986	0.0387603	-1.11629	0.761917	0.603479	0.271128
2006.87	0.147079	1.07093	0.744146	1.49063	0.916163	0.700401	0.942981	0.0887623	0.364538	0.0948178	0.583758	0.0390198	-1.24831	0.769048	0.495243	0.273495
2006.95	0.418222	1.07694	0.388613	1.49689	0.791619	0.711048	0.981293	0.0887141	0.384228	0.0950951	0.585794	0.03932	-1.328	0.776855	0.381446	0.27578
2007.04	0.759783	1.0832	-0.100708	1.5031	0.673256	0.722489	1.00345	0.0886756	0.400316	0.0954839	0.59123	0.0396527	-1.41135	0.785559	0.267786	0.277879
2007.12	1.16221	1.09011	-0.423168	1.50957	0.60857	0.734791	1.01794	0.088715	0.415409	0.0959781	0.599533	0.0400093	-1.42812	0.795514	0.161474	0.279661
2007.2	1.52219	1.09734	-0.703099	1.51747	0.528464	0.748458	1.02803	0.0888887	0.430753	0.0965723	0.608548	0.0403598	-1.51374	0.80704	0.0732709	0.280939
2007.28	1.78132	1.10414	-0.83792	1.52721	0.425292	0.763172	1.02952	0.0892173	0.447132	0.097253	0.618837	0.0406959	-1.64449	0.820219	0.00842931	0.28178
2007.37	2.0013	1.11056	-0.964149	1.53941	0.350752	0.778632	1.02675	0.0896852	0.465194	0.0979886	0.629244	0.0410151	-1.81436	0.834677	-0.0218828	0.282346
2007.45	2.2481	1.11661	-0.679378	1.55459	0.381798	0.794683	1.0121	0.0902634	0.484211	0.0987532	0.639248	0.0413195	-1.90451	0.850163	-0.0250875	0.282801
2007.53	2.51071	1.12248	-0.148294	1.5726	0.499677	0.811186	0.992383	0.0908682	0.504413	0.0995321	0.648959	0.0416171	-1.92549	0.866658	0.00599568	0.283335
2007.62	2.76083	1.12861	0.552692	1.59183	0.65618	0.82778	0.969875	0.091418	0.523625	0.10031	0.655319	0.0419173	-1.8684	0.8839	0.0668296	0.284049
2007.7	2.87894	1.13521	1.33215	1.60997	0.83158	0.844037	0.950406	0.0918667	0.541863	0.101117	0.656638	0.0422237	-1.81314	0.901377	0.15613	0.284879
2007.79	2.91835	1.14231	2.08509	1.62529	0.962122	0.860083	0.938478	0.0922657	0.558732	0.101978	0.655612	0.0425337	-1.77392	0.918774	0.256637	0.285788
2007.87	2.78407	1.14976	2.7955	1.63782	1.02632	0.876442	0.931465	0.0926748	0.569777	0.102917	0.649688	0.0428466	-1.73905	0.93638	0.375902	0.286667
2007.95	2.52001	1.15717	3.33917	1.64853	1.00079	0.893536	0.925987	0.0931457	0.572412	0.103975	0.639607	0.0431612	-1.77584	0.954634	0.485241	0.287415
2008.04	2.28963	1.16411	3.88119	1.65856	0.953732	0.911338	0.9184	0.0937078	0.564642	0.105169	0.625499	0.0434684	-1.79361	0.973891	0.593986	0.287966
2008.12	2.0333	1.17114	4.25159	1.66871	0.911804	0.930169	0.907533	0.0943812	0.549428	0.106517	0.610374	0.0437611	-1.75907	0.994369	0.69918	0.288251
2008.2	1.96759	1.17905	4.64253	1.68049	0.937458	0.950146	0.889929	0.0951559	0.523165	0.10799	0.594322	0.0440368	-1.62859	1.01621	0.782529	0.288224
2008.29	1.96822	1.18795	4.88512	1.69508	0.968554	0.971178	0.874712	0.0959978	0.488171	0.10953	0.578509	0.0442985	-1.47148	1.03927	0.850807	0.287927
2008.37	1.96846	1.19846	5.0593	1.71406	0.958841	0.993291	0.859785	0.0968644	0.445517	0.111085	0.566299	0.0445476	-1.32367	1.06338	0.900792	0.287373
2008.45	1.86449	1.21099	4.86072	1.73791	0.891047	1.01638	0.844099	0.0977318	0.398185	0.112589	0.557586	0.0448072	-1.245	1.08862	0.936978	0.286594
2008.54	1.59153	1.22582	4.51849	1.76735	0.876281	1.04039	0.828871	0.0986004	0.349617	0.113985	0.552435	0.0450834	-1.14113	1.11535	0.954797	0.28568
2008.62	1.38166	1.24268	4.16933	1.80122	0.903254	1.06519	0.806813	0.0994754	0.302119	0.115232	0.556125	0.0453831	-0.997056	1.14367	0.953416	0.28475
2008.7	1.2315	1.26226	3.96418	1.83753	1.04014	1.0908	0.785212	0.100363	0.254612	0.116276	0.570816	0.0457094	-0.78679	1.17334	0.938828	0.283924
2008.79	1.18647	1.28418	3.8648	1.87489	1.32964	1.11699	0.763757	0.101248	0.213927	0.117118	0.589726	0.0460296	-0.451359	1.20386	0.915614	0.283283
2008.87	1.2214	1.30816	3.83479	1.91273	1.72512	1.14312	0.740217	0.102151	0.183514	0.117773	0.613679	0.0462892	0.0183165	1.23446	0.883677	0.282883
2008.95	1.36505	1.33381	3.98068	1.95121	2.26947	1.16826	0.719775	0.103089	0.160705	0.118275	0.637706	0.0464594	0.515491	1.26406	0.840938	0.282714
2009.04	1.5262	1.36066	4.08983	1.9899	2.83001	1.19175	0.706621	0.104081	0.150137	0.118717	0.661814	0.0465234	1.07636	1.29199	0.784733	0.282766
2009.12	1.64332	1.38771	4.20101	2.02828	3.37847	1.21304	0.695872	0.105145	0.147171	0.119184	0.681734	0.046467	1.61241	1.31742	0.713645	0.282997
2009.2	1.60464	1.41449	4.31779	2.06596	3.89602	1.23184	0.687577	0.106294	0.157916	0.119742	0.700303	0.0462907	2.10312	1.34057	0.62768	0.283308
2009.28	1.71684	1.44129	4.48198	2.10338	4.44638	1.24815	0.679428	0.10756	0.1797	0.12042	0.713718	0.0460239	2.61706	1.36157	0.521222	0.283566
2009.37	1.95845	1.46837	4.61185	2.14054	4.86732	1.26229	0.679308	0.108925	0.212479	0.121203	0.720282	0.0456767	3.07625	1.38083	0.400151	0.28361
2009.45	2.33707	1.49569	4.86862	2.17686	5.19554	1.27446	0.688921	0.110387	0.254322	0.122035	0.721271	0.0452756	3.43236	1.39837	0.260842	0.283321
2009.53	2.83235	1.5229	5.03462	2.21233	5.31894	1.28545	0.708924	0.111921	0.301256	0.122865	0.715838	0.0448523	3.61629	1.41479	0.113462	0.282643
2009.62	3.28929	1.54997	5.03458	2.24791	5.25872	1.29617	0.744163	0.11347	0.358277	0.123632	0.700294	0.0444243	3.64488	1.43092	-0.0209464	0.281513
2009.7	3.63367	1.57734	4.83585	2.28491	4.98754	1.3074	0.787344	0.115013	0.409964	0.124306	0.682021	0.0439842	3.47185	1.44752	-0.158344	0.279936
2009.79	3.84833	1.60598	4.35991	2.32392	4.52191	1.31906	0.84183	0.116574	0.465746	0.124869	0.664142	0.0435076	3.06364	1.46486	-0.282839	0.278027
2009.87	3.8837	1.63615	3.67426	2.36565	3.93299	1.33052	0.904599	0.118176	0.51676	0.125304	0.648781	0.0429915	2.49999	1.48224	-0.391751	0.275803
2009.95	3.73311	1.66791	2.79094	2.40925	3.2842	1.34109	0.970318	0.11985	0.566025	0.125612	0.637695	0.0424313	1.82546	1.49852	-0.472568	0.273395
2010.04	3.48344	1.70131	1.87062	2.45367	2.57836	1.34991	1.03878	0.121633	0.610454	0.125778	0.629935	0.0418448	1.11068	1.51261	-0.52459	0.270907
2010.12	3.17943	1.73516	0.784548	2.49772	1.91032	1.35646	1.11562	0.123474	0.648105	0.125839	0.624543	0.0412506	0.280004	1.52377	-0.535591	0.268492
2010.2	2.70197	1.76815	-0.344253	2.53972	1.37003	1.36046	1.18816	0.125368	0.673393	0.125816	0.621296	0.0406643	-0.42392	1.5314	-0.503543	0.266258
2010.28	1.99982	1.80047	-1.38064	2.57874	0.822363	1.36219	1.25026	0.127315	0.684977	0.125744	0.620708	0.040107	-1.22964	1.53506	-0.440204	0.264172
2010.37	1.22064	1.83165	-2.49147	2.61321	0.366292	1.36187	1.29729	0.129351	0.684712	0.125669	0.622664	0.0395898	-1.96709	1.53504	-0.345834	0.262045
2010.45	0.316336	1.86115	-3.48559	2.64238	0.0261784	1.35985	1.32424	0.131474	0.671897	0.125623	0.62585	0.0391111	-2.57122	1.53186	-0.226998	0.259691
2010.53	-0.47654	1.88826	-4.23397	2.66709	-0.140377	1.35676	1.33081	0.133721	0.646117	0.125604	0.633359	0.0386548	-2.95577	1.52606	-0.0944982	0.256939
2010.62	-1.08418	1.91268	-4.56602	2.68897	-0.116519	1.35336	1.31954	0.136087	0.608904	0.12558	0.642806	0.0381965	-3.11643	1.51837	0.0308465	0.253711
2010.7	-1.44749	1.9348	-4.45059	2.71099	0.109744	1.35043	1.30313	0.138534	0.563586	0.125474	0.651626	0.0377268	-3.05033	1.50998	0.160292	0.250037
2010.79	-1.59635	1.95588	-3.84138	2.73517	0.472064	1.34801	1.27923	0.140979	0.516888	0.125224	0.659294	0.0372457	-2.79515	1.50168	0.275545	0.245939
2010.87	-1.52352	1.97715	-2.92623	2.76125	0.890206	1.3454	1.25281	0.14341	0.462287	0.12478	0.664509	0.0367485	-2.41667	1.49325	0.374199	0.241567
2010.95	-1.33211	1.99961	-1.92972	2.78747	1.29554	1.34175	1.21895	0.145805	0.402339	0.124092	0.66825	0.0362538	-2.03705	1.48406	0.454688	0.237084
2011.04	-0.988935	2.02332	-0.612677	2.81188	1.73204	1.33686	1.18777	0.148176	0.344424	0.123157	0.670478	0.0357864	-1.57585	1.47339	0.510763	0.232624
2011.12	-0.497931	2.04764	0.854392	2.83294	2.17447	1.33028	1.15966	0.150519	0.29178	0.121943	0.671441	0.0353643	-1.04074	1.46074	0.546438	0.228323
2011.2	0.299124	2.07109	2.46085	2.84868	2.6359	1.32194	1.13381	0.152855	0.246509	0.120487	0.669434	0.0349984	-0.493704	1.4457	0.566467	0.224296
2011.28	1.22821	2.09256	4.19659	2.85738	3.11012	1.31189	1.11458	0.15523	0.205683	0.118858	0.666118	0.0346938	0.10826	1.42802	0.577462	0.220556
2011.37	2.24932	2.11145	5.71484	2.85789	3.5905	1.30019	1.10006	0.157662	0.17309	0.117114	0.660871	0.0344431	0.712892	1.40799	0.579567	0.217094
2011.45	3.33202	2.12748	7.2008	2.85051	3.96693	1.28743	1.09059	0.160176	0.149691	0.115326	0.653753	0.0342242	1.22266	1.38612	0.579563	0.213878
2011.53	4.4207	2.14112	8.32412	2.83554	4.25202	1.2739	1.08993	0.162758	0.135312	0.113554	0.64482	0.0340142	1.57739	1.36263	0.583208	0.210842
2011.62	5.34725	2.15262	9.24963	2.81466	4.45605	1.25976	1.09894	0.165395	0.128834	0.111835	0.635671	0.0337907	1.84129	1.33782	0.591342	0.207927
2011.7	6.11909	2.16145	9.79696	2.7907	4.61103	1.24492	1.1238	0.168047	0.129907	0.110212	0.627503	0.0335373	1.97095	1.31193	0.608209	0.205082
2011.79	6.7775	2.16817	10.1337	2.76565	4.7204	1.22934	1.16705	0.170669	0.139129	0.108695	0.619597	0.033281	2.03791	1.28533	0.629969	0.202266
2011.87	7.20852	2.17298	10.3248	2.74089	4.85445	1.2132	1.21911	0.173184	0.15777	0.10726	0.6097	0.0330669	2.09055	1.25839	0.650359	0.199434
2011.95	7.46475	2.17651	10.43	2.71692	4.97007	1.19698	1.27831	0.175518	0.180667	0.105875	0.600174	0.0329015	2.09561	1.23155	0.67219	0.196598
2012.04	7.5935	2.17967	10.3496	2.69448	5.01656	1.18121	1.33455	0.177626	0.206009	0.104486	0.591737	0.0327884	2.02977	1.20525	0.685204	0.193771
2012.12	7.54301	2.18283	10.1036	2.67408	4.98425	1.1664	1.38685	0.179481	0.234275	0.10306	0.585886	0.0327306	1.91173	1.17988	0.686597	0.190987
2012.2	7.37952	2.1861	9.77085	2.6557	4.84704	1.15281	1.43321	0.181061	0.260159	0.101569	0.582709	0.0327253	1.70541	1.15512	0.671026	0.188323
2012.29	7.09706	2.18909	9.46038	2.63826	4.62371	1.14034	1.47326	0.182344	0.288484	0.100011	0.582421	0.0327615	1.45396	1.13082	0.637246	0.18586
2012.37	6.58681	2.19166	9.09056	2.62099	4.34847	1.12854	1.50681	0.183404	0.319266	0.0983941	0.586763	0.0328388	1.1562	1.10667	0.59255	0.183637
2012.45	5.94263	2.19367	8.6167	2.604	4.04428	1.11732	1.52678	0.184279	0.348978	0.0967449	0.596347	0.0329447	0.839545	1.08281	0.533246	0.181659
2012.54	5.15829	2.19517	7.93806	2.58765	3.68933	1.1062	1.52969	0.185053	0.378437	0.0950794	0.608853	0.0330534	0.536022	1.05902	0.458216	0.179905
2012.62	4.26274	2.1962	7.0463	2.57176	3.30516	1.09474	1.5018	0.185817	0.409392	0.0934167	0.617414	0.0331402	0.222523	1.03476	0.373162	0.178451
2012.7	3.37563	2.1962	6.11285	2.55538	2.8776	1.08232	1.44223	0.186587	0.442594	0.0917639	0.623075	0.0332043	-0.0792178	1.00943	0.288153	0.177353
2012.79	2.50683	2.1942	5.07554	2.53825	2.42205	1.06874	1.35707	0.187262	0.47665	0.090116	0.624726	0.0332759	-0.385516	0.98292	0.210787	0.176609
2012.87	1.69177	2.18991	3.92061	2.51937	1.94925	1.05439	1.25031	0.187758	0.514492	0.0884701	0.623517	0.0333943	-0.673155	0.955625	0.146698	0.176293
2012.95	0.937315	2.1834	2.83758	2.4991	1.45538	1.03968	1.11913	0.187936	0.550084	0.0868141	0.617694	0.0335977	-0.972979	0.928451	0.0964649	0.176385
2013.04	0.228078	2.17476	1.87667	2.47804	1.03004	1.02536	0.988984	0.187675	0.586577	0.0851455	0.609888	0.0338947	-1.23855	0.902566	0.0588942	0.176916
2013.12	-0.458487	2.16524	1.00795	2.45674	0.674722	1.01181	0.857823	0.186937	0.618496	0.0834495	0.599248	0.0342823	-1.45055	0.878768	0.0415067	0.177791
2013.2	-1.10151	2.15636	0.442707	2.43614	0.420108	0.999418	0.728344	0.185664	0.649754	0.0817298	0.586896	0.0347605	-1.55608	0.85752	0.0379745	0.17891
2013.28	-1.53944	2.14862	0.0361499	2.41653	0.270133	0.988126	0.608243	0.183854	0.678363	0.0799729	0.576428	0.0353128	-1.57501	0.839417	0.0458757	0.180198
2013.37	-1.67276	2.14279	-0.00368673	2.39932	0.247508	0.978141	0.502942	0.181494	0.701459	0.0781626	0.565821	0.0359194	-1.48794	0.824695	0.0682847	0.181706
2013.45	-1.72758	2.13982	0.167544	2.38519	0.301366	0.969739	0.432811	0.178677	0.72251	0.0763024	0.559127	0.0365741	-1.37245	0.813115	0.103907	0.183576
2013.53	-1.63524	2.14005	0.548073	2.37343	0.433201	0.962655	0.389547	0.175512	0.742639	0.0744389	0.556158	0.0372751	-1.24822	0.804174	0.156353	0.185918
2013.62	-1.46276	2.14322	1.05159	2.36257	0.630417	0.956323	0.379848	0.172153	0.758427	0.0726518	0.558081	0.03803	-1.108	0.797254	0.210478	0.18886
2013.7	-1.19748	2.14847	1.70122	2.3513	0.867814	0.950115	0.3962	0.168759	0.770505	0.0710385	0.563218	0.0388261	-0.933276	0.791486	0.276811	0.192468
2013.79	-0.875285	2.15432	2.34573	2.33917	1.15396	0.943545	0.428345	0.165423	0.779593	0.0696652	0.568821	0.0396932	-0.741152	0.786092	0.349659	0.196817
2013.87	-0.408153	2.15938	3.00888	2.32626	1.52722	0.936616	0.465338	0.162127	0.781172	0.0685643	0.57569	0.0406535	-0.496437	0.780824	0.420172	0.201783
2013.95	-0.00186251	2.1625	3.43267	2.31337	1.92244	0.929652	0.506346	0.15888	0.778748	0.0677816	0.584257	0.0417281	-0.224855	0.77584	0.490099	0.207265
2014.04	0.595597	2.16333	3.98133	2.30157	2.30467	0.922703	0.549811	0.155662	0.774287	0.067296	0.59263	0.0429163	0.0579475	0.771569	0.557703	0.213165
2014.12	1.27188	2.16223	4.36089	2.29216	2.68429	0.91594	0.592373	0.15247	0.768589	0.067105	0.603447	0.0442301	0.306492	0.768478	0.619199	0.219352
2014.2	2.02733	2.16051	4.68999	2.28641	3.04982	0.909428	0.632428	0.149302	0.757861	0.0671615	0.612556	0.0456733	0.54103	0.766778	0.673974	0.225646
2014.28	2.73199	2.15921	4.9975	2.28532	3.39188	0.90315	0.66809	0.146131	0.74542	0.0674088	0.622101	0.0472324	0.805224	0.766813	0.721596	0.231909
2014.37	3.45784	2.15818	5.38769	2.28869	3.70948	0.897039	0.702592	0.142951	0.733319	0.067786	0.62932	0.0488969	1.03019	0.768428	0.76269	0.238075
2014.45	4.26588	2.15699	5.81159	2.29588	3.93703	0.890739	0.725291	0.139747	0.720027	0.068243	0.634256	0.0506609	1.20302	0.771113	0.795457	0.244186
2014.53	5.10868	2.15487	6.22288	2.30656	4.12352	0.884336	0.739714	0.136527	0.706519	0.0687497	0.639133	0.0525082	1.33495	0.774704	0.821344	0.250353
2014.62	5.79555	2.15173	6.64148	2.3199	4.22717	0.878093	0.747577	0.133285	0.694084	0.0693111	0.64433	0.0544125	1.41842	0.779163	0.835054	0.256681
2014.7	6.48568	2.1476	7.04675	2.33435	4.28713	0.872475	0.751816	0.130045	0.68565	0.0699363	0.652659	0.056361	1.46658	0.78458	0.838822	0.263239
2014.79	7.23905	2.1422	7.72618	2.34877	4.33052	0.867783	0.756538	0.126851	0.676691	0.0706552	0.662245	0.0583229	1.52058	0.791085	0.831131	0.270108
2014.87	7.87653	2.13591	8.45105	2.36187	4.34685	0.864319	0.759548	0.123752	0.666177	0.0715077	0.671945	0.0602645	1.58405	0.798771	0.814615	0.277304
2014.95	8.42623	2.12898	9.30752	2.3729	4.31694	0.862127	0.761442	0.120797	0.65115	0.072507	0.679861	0.0621892	1.63682	0.807656	0.790239	0.284775
2015.04	8.66877	2.12169	9.83386	2.38123	4.24899	0.86089	0.764614	0.118023	0.632738	0.0736493	0.686785	0.0641107	1.67965	0.817352	0.757045	0.292431
2015.12	8.68544	2.11501	10.325	2.38681	4.17159	0.860106	0.766591	0.11543	0.616207	0.0749152	0.690759	0.066052	1.73448	0.827504	0.7115	0.300189
2015.2	8.53924	2.10939	10.4664	2.38989	4.07233	0.859441	0.769308	0.113033	0.603476	0.076299	0.69161	0.068034	1.77576	0.837965	0.652026	0.307945
2015.28	8.37427	2.10522	10.4077	2.39206	3.9625	0.858927	0.769351	0.11083	0.593854	0.0777778	0.690936	0.0700601	1.84596	0.848709	0.575648	0.315594
2015.37	8.06822	2.1023	10.02	2.39441	3.85188	0.858733	0.766401	0.108786	0.589105	0.0793325	0.690432	0.0721217	1.92988	0.859842	0.470526	0.32308
2015.45	7.58376	2.10044	9.4652	2.3972	3.72998	0.85876	0.761378	0.106901	0.5895	0.0809723	0.690164	0.0742113	1.99837	0.871197	0.349469	0.330336
2015.53	7.03442	2.09897	8.73994	2.39966	3.57009	0.859084	0.758156	0.105138	0.593098	0.0826947	0.691502	0.0763376	2.00841	0.88304	0.196876	0.337292
2015.62	6.42426	2.09705	7.78805	2.40084	3.31649	0.859901	0.75361	0.103463	0.597413	0.0844907	0.695862	0.0785264	1.9213	0.895789	0.044598	0.343799
2015.7	5.62062	2.09445	6.63227	2.40039	3.02993	0.861364	0.759761	0.101884	0.600957	0.086342	0.712937	0.0807874	1.75862	0.909658	-0.112713	0.349741
2015.79	4.64987	2.0914	5.20779	2.39764	2.66954	0.863405	0.777979	0.100507	0.611963	0.0882373	0.741936	0.0831026	1.44569	0.924344	-0.279922	0.355094
2015.87	3.63156	2.08787	3.60007	2.39277	2.25624	0.865841	0.805831	0.0994321	0.62746	0.09017	0.78108	0.0854067	1.0429	0.939482	-0.42969	0.359831
2015.95	2.74399	2.08331	2.3137	2.38573	1.9366	0.868559	0.83478	0.0987663	0.648631	0.0921412	0.82618	0.08764	0.649051	0.954526	-0.577071	0.36399
2016.04	1.9536	2.07741	1.1912	2.376	1.62747	0.871208	0.861329	0.0985844	0.668462	0.0941458	0.874285	0.0897595	0.211373	0.968667	-0.683673	0.367498
2016.12	1.06295	2.06968	0.283677	2.36352	1.31331	0.873701	0.887002	0.0989685	0.683594	0.0961687	0.922605	0.0917337	-0.227535	0.981367	-0.747227	0.370507
2016.2	0.175525	2.05998	-0.50698	2.34808	0.944335	0.87573	0.903948	0.0999396	0.691597	0.0982	0.967184	0.0935432	-0.775229	0.992609	-0.764639	0.373139
2016.29	-0.872388	2.04838	-1.19238	2.33083	0.570029	0.877189	0.918624	0.101477	0.691482	0.100245	1.00475	0.0951693	-1.36844	1.00227	-0.716161	0.375547
2016.37	-1.73158	2.03473	-1.61701	2.31219	0.193664	0.878161	0.930994	0.10357	0.675852	0.102316	1.04004	0.0966554	-1.99555	1.0101	-0.612832	0.377755
2016.45	-2.43069	2.01877	-1.81515	2.29333	-0.151621	0.878445	0.934544	0.106112	0.645244	0.104409	1.06074	0.0980591	-2.52647	1.01627	-0.468036	0.379561
2016.54	-2.97469	2.00114	-1.81783	2.27532	-0.449548	0.878149	0.932465	0.108982	0.602042	0.106447	1.06912	0.0994507	-2.96522	1.02092	-0.287796	0.380794
2016.62	-3.43214	1.98255	-1.55643	2.25927	-0.612611	0.877709	0.914218	0.112009	0.548897	0.108323	1.05801	0.100885	-3.26371	1.02427	-0.0726239	0.381225
2016.7	-3.65902	1.96385	-0.978397	2.2454	-0.688671	0.877445	0.874955	0.115037	0.48983	0.109942	1.02806	0.102411	-3.43781	1.0266	0.141947	0.380727
2016.79	-3.77744	1.94584	-0.334049	2.23271	-0.661692	0.877607	0.822582	0.118016	0.426206	0.111248	0.988631	0.103962	-3.45754	1.02829	0.369042	0.379189
2016.87	-3.86471	1.92926	0.326108	2.22038	-0.6358	0.878241	0.760923	0.120949	0.35419	0.112226	0.938197	0.105463	-3.37191	1.02965	0.588843	0.376733
2016.95	-3.82222	1.91463	0.854464	2.20861	-0.64692	0.879223	0.700184	0.12383	0.282649	0.112839	0.881746	0.106828	-3.30086	1.03057	0.776227	0.373412
2017.04	-3.66955	1.90203	1.47153	2.19672	-0.565788	0.880362	0.639833	0.12666	0.220769	0.113129	0.819614	0.108	-3.10685	1.0309	0.910617	0.369328
2017.12	-3.18502	1.89077	2.08636	2.18404	-0.36839	0.881614	0.576742	0.129454	0.169058	0.113145	0.760802	0.108934	-2.78457	1.03045	1.01127	0.36462
2017.2	-2.7075	1.87989	2.62607	2.16994	-0.102174	0.882779	0.523959	0.132228	0.128744	0.11298	0.70311	0.109632	-2.37751	1.02947	1.05218	0.359522
2017.28	-2.27879	1.86908	2.96296	2.15444	0.183135	0.884268	0.470374	0.134964	0.105621	0.112718	0.648323	0.110156	-1.93709	1.02788	1.04193	0.354231
2017.37	-2.01698	1.85881	3.0371	2.13834	0.46562	0.886457	0.426101	0.137693	0.0981231	0.112447	0.606275	0.110572	-1.51855	1.02575	0.989577	0.348851
2017.45	-1.74989	1.84965	2.98122	2.12228	0.733915	0.889754	0.395864	0.140406	0.105892	0.112224	0.57834	0.110939	-1.1321	1.02348	0.910043	0.343334
2017.53			2.85124	2.10642	0.986323	0.894245	0.376773	0.14312	0.123137	0.112057	0.568911	0.111343	-0.803874	1.02118	0.818913	0.337576
2017.62			2.52436	2.09087	1.19905	0.899756	0.369851	0.145846	0.14471	0.111902	0.566653	0.111847	-0.495177	1.01877	0.706949	0.331498
2017.7			2.09982	2.07565	1.38154	0.905843	0.362414	0.148582	0.177457	0.111701	0.566035	0.112476	-0.222716	1.01611	0.591931	0.325094
2017.79			1.84689	2.06097	1.56255	0.912187	0.352599	0.151293	0.224417	0.111362	0.567654	0.113209	0.0222678	1.0128	0.483246	0.318349
2017.87			1.76669	2.04713	1.80783	0.918359	0.335425	0.153954	0.278741	0.110812	0.57794	0.114035	0.268437	1.00853	0.386218	0.311327
2017.95			1.75367	2.03462	2.01617	0.923892	0.32119	0.156548	0.334106	0.110036	0.592851	0.114922	0.494714	1.00302	0.310216	0.304116
2018.04			1.78164	2.02377	2.0952	0.928879	0.310273	0.15905	0.387412	0.109055	0.612029	0.115827	0.607633	0.99649	0.249001	0.296836
2018.12			1.93737	2.01428	2.06737	0.933659	0.304647	0.161484	0.435491	0.1079	0.627241	0.11673	0.628288	0.989488	0.199442	0.289574
2018.2			2.35398	2.00603	1.99879	0.938549	0.306775	0.16385	0.473203	0.106587	0.643164	0.117639	0.625305	0.98267	0.158393	0.282428
2018.28			2.92776	1.99833	1.95412	0.943714	0.318789	0.166162	0.503433	0.105167	0.656814	0.118591	0.632798	0.976362	0.13104	0.275414
2018.37			3.57021	1.99022	2.0088	0.949332	0.336121	0.168417	0.526143	0.103712	0.669443	0.119621	0.737694	0.970717	0.115506	0.268517
2018.45	4.14025	1.80353	4.2928	1.98115	2.13984	0.955718	0.357975	0.170583	0.542319	0.10225	0.686465	0.120746	0.884472	0.965826	0.108796	0.261769
2018.53	4.61619	1.79466	5.03211	1.97123	2.32199	0.962944	0.393962	0.17264	0.556876	0.100826	0.708842	0.121945	1.04796	0.961234	0.113691	0.255296
2018.62	5.01339	1.78652	5.78708	1.9606	2.56437	0.970712	0.445042	0.174568	0.566905	0.0994967	0.740736	0.123183	1.21862	0.956614	0.136036	0.249279
2018.7	5.35863	1.77956	6.56449	1.94926	2.82863	0.979066	0.516513	0.176363	0.573532	0.0983064	0.774143	0.124417	1.38525	0.951916	0.170444	0.243873
2018.79	5.66146	1.77395	7.19853	1.93761	3.10161	0.988088	0.607309	0.177955	0.577175	0.0973111	0.801229	0.125602	1.53874	0.947156	0.218106	0.239071
2018.87	5.87079	1.7696	7.68577	1.92593	3.28031	0.997695	0.714142	0.179231	0.578	0.0965459	0.824857	0.126722	1.59389	0.942439	0.264621	0.234844
2018.95	5.98482	1.76662	8.05933	1.91433	3.45001	1.00778	0.821305	0.180103	0.579834	0.0960063	0.843331	0.127786	1.57187	0.937915	0.30311	0.23115
2019.04	5.91507	1.76555	8.3756	1.9038	3.62624	1.01818	0.933478	0.180523	0.58482	0.0956646	0.860069	0.128839	1.52214	0.933726	0.342559	0.227987
2019.12	5.54508	1.76667	8.28256	1.89527	3.66662	1.02877	1.04066	0.180406	0.592867	0.0954917	0.871863	0.129939	1.34499	0.929894	0.382467	0.22523
2019.2	4.96032	1.76982	7.89783	1.89	3.56183	1.04035	1.13386	0.179811	0.603733	0.0954222	0.865185	0.131152	1.06516	0.926901	0.411891	0.222697
2019.28	4.28111	1.77418	7.40143	1.88696	3.30081	1.05311	1.22098	0.178753	0.615522	0.0954455	0.845055	0.132524	0.662635	0.924349	0.427521	0.220372
2019.37	3.58233	1.77904	6.69643	1.8847	2.90476	1.06654	1.29537	0.177263	0.628173	0.0955434	0.810957	0.134018	0.193694	0.922038	0.427395	0.218295
2019.45	2.77712	1.78367	5.94447	1.88132	2.51329	1.08021	1.34382	0.175447	0.640783	0.0957077	0.765912	0.135561	-0.195452	0.919525	0.412679	0.21662
2019.53	2.00644	1.78731	5.20496	1.87559	2.17711	1.09379	1.3655	0.173404	0.653704	0.0959842	0.713777	0.137058	-0.477778	0.916749	0.383262	0.215458
2019.62	1.2896	1.78951	4.40913	1.86699	1.82927	1.10682	1.35582	0.1713	0.667042	0.0964309	0.656137	0.138444	-0.716816	0.913758	0.345342	0.214901
2019.7	0.627835	1.79012	3.5679	1.85506	1.49323	1.11918	1.32019	0.169271	0.678673	0.097096	0.606403	0.139674	-0.895171	0.910788	0.301695	0.214984
2019.79	-0.133682	1.78929	2.76072	1.8407	1.14609	1.13106	1.27158	0.167292	0.685818	0.0980089	0.574098	0.140789	-1.05527	0.908019	0.252488	0.215738
2019.87	-0.773412	1.78661	2.10137	1.82501	0.916251	1.14292	1.21252	0.1653	0.68429	0.0991827	0.553209	0.141864	-1.08088	0.905654	0.200578	0.217098
2019.95	-1.26222	1.78196	1.38122	1.80736	0.783585	1.15498	1.14093	0.163209	0.672308	0.100656	0.548762	0.14298	-1.02249	0.904211	0.152409	0.219032
2020.04	-1.47845	1.77582	0.638371	1.78848	0.763954	1.16767	1.07078	0.160949	0.649478	0.10241	0.562232	0.144226	-0.843024	0.903849	0.105411	0.221441
2020.12	-1.45409	1.7695	0.396209	1.76878	0.950907	1.18146	0.995185	0.158452	0.618406	0.104385	0.594464	0.145639	-0.545229	0.904395	0.0678604	0.22427
2020.2	-1.28156	1.76402	0.155836	1.74876	1.30582	1.19662	0.924287	0.155623	0.58062	0.106485	0.641685	0.147184	-0.132262	0.905097	0.0518583	0.227445
2020.29	-1.05062	1.75945	-0.00638703	1.72859	1.77488	1.21226	0.855025	0.152489	0.543331	0.108622	0.705777	0.148758	0.301172	0.905407	0.0572704	0.230961
2020.37	-0.708538	1.75521	-0.0170022	1.70843	2.28972	1.22746	0.79621	0.149023	0.505342	0.11072	0.775364	0.150254	0.75002	0.904987	0.0919585	0.234866
2020.45	-0.331422	1.75085	0.114619	1.68839	2.82231	1.24133	0.753624	0.14529	0.470402	0.11274	0.845804	0.15157	1.09682	0.903302	0.152622	0.239177
2020.54	0.105559	1.74551	0.290252	1.66816	3.34865	1.25316	0.731151	0.14134	0.432173	0.114691	0.920711	0.152602	1.40849	0.90027	0.242204	0.243845
2020.62	0.480327	1.74285	0.574482	1.66036	3.92305	1.26028	0.71481	0.139883	0.400423	0.115367	0.977717	0.153502	1.70473	0.900079	0.347016	0.245763
2020.7	0.899872	1.73925	0.95187	1.65197	4.46013	1.26685	0.710414	0.138325	0.372712	0.116074	1.02578	0.154295	2.00565	0.899649	0.451181	0.247854
2020.79	1.38874	1.73515	1.41412	1.6429	4.92987	1.27295	0.704712	0.136684	0.348782	0.116875	1.05443	0.155008	2.22854	0.899204	0.578396	0.250098
2020.87	1.74876	1.73105	1.78862	1.63316	5.24212	1.27883	0.701629	0.134972	0.328643	0.117821	1.06655	0.155669	2.31948	0.898999	0.697032	0.252457
2020.95	2.08445	1.72739	2.19251	1.62251	5.42331	1.28496	0.701592	0.13319	0.309815	0.118942	1.05975	0.156307	2.32026	0.899394	0.810667	0.254901
2021.04	2.36991	1.72409	2.54367	1.61072	5.46904	1.29148	0.700888	0.13135	0.290482	0.120245	1.03567	0.156962	2.22552	0.900447	0.90927	0.257391
2021.12	2.62922	1.72104	2.78468	1.59792	5.36584	1.29842	0.698689	0.129428	0.266178	0.121733	0.99615	0.157634	2.05838	0.901919	0.98755	0.259903
2021.2	2.94216	1.71795	3.26252	1.5841	5.17116	1.30575	0.694086	0.127415	0.233216	0.123414	0.941889	0.158297	1.84254	0.903333	1.03929	0.262407
2021.28	3.12832	1.71514	3.66776	1.56896	4.8694	1.31328	0.687983	0.125291	0.191816	0.125273	0.886176	0.158892	1.61396	0.90435	1.05934	0.264969
2021.37	3.08238	1.71294	4.00368	1.55283	4.5537	1.32076	0.680531	0.123042	0.14035	0.127263	0.827158	0.159374	1.38131	0.904704	1.04079	0.267682
2021.45	2.91837	1.71168	4.30363	1.536	4.1298	1.32785	0.670233	0.120667	0.0796593	0.12936	0.768752	0.159712	1.14364	0.904234	0.993251	0.270612
2021.53	2.6109	1.71084	4.61871	1.51866	3.65397	1.33427	0.656905	0.118166	0.0203014	0.131519	0.720133	0.159918	0.858775	0.903093	0.917225	0.273704
2021.62	2.3256	1.7096	4.87306	1.50138	3.11001	1.34011	0.644815	0.115539	-0.0495688	0.133682	0.686539	0.160007	0.539442	0.901271	0.820814	0.276844
2021.7	1.77577	1.70759	4.9439	1.48488	2.62103	1.34517	0.628256	0.11276	-0.120922	0.135805	0.66832	0.160024	0.287874	0.898674	0.708775	0.279894
2021.79	1.23709	1.70461	4.92842	1.46958	2.17198	1.34946	0.608428	0.109858	-0.187604	0.137816	0.663859	0.160037	0.0936562	0.895513	0.57867	0.28284
2021.87	0.68907	1.70086	4.807	1.45562	1.80846	1.35322	0.578363	0.10693	-0.255959	0.139652	0.671229	0.160126	-0.0290964	0.891999	0.454574	0.285678
2021.95	0.273508	1.69665	4.67833	1.44325	1.56587	1.35678	0.546325	0.104076	-0.31769	0.141295	0.691285	0.160334	-0.0682813	0.888342	0.33615	0.288394

## Sheet: North Pacific
time	GRACE_intp	GRACE	GRACE_intp_err	GRACE_err	steAlt	steAlt_err	steAlt_mwr	steAlt_mwr_err	steAlt_halosteric_uncorrected	steAlt_halosteric_uncorrected_err	OMrecon	OMrecon_err	atmosphere	atmosphere_err	GIA	GIA_err	OBD	OBD_err	Steric_full_depth	Steric_full_depth_err	Thermosteric	Thermosteric_err	Halosteric	Halosteric_err	Halosteric_uncorrected	Halosteric_uncorrected_err	Steric_deep	Steric_deep_err	Alt_mwr	Alt_mwr_err	Alt_mwrcdr	Alt_mwrcdr_err	greenland	greenland_err	antarctic	antarctic_err	glacier	glacier_err	lws_natural	lws_natural_err	lws_human	lws_human_err
2003.04	-10.1828	-10.1828	0.276601	0.276601	1.57228	6.91952	1.57228	6.92567	1.95546	6.92567	-5.16888	2.0701	0.530431	0.112829	0.638651	0.000676413	0.00495113	0.291848	-25.8141	4.92332	-25.2281	4.62465	-0.586005	1.68869	-1.17887	1.68869	-0.142371	0.984665	-24.2369	4.86216	-24.2369	0.00486216	-1.87594	0.578656	-0.463401	1.24019	-1.13145	0.973393	-1.46068	4.13685	-0.767838	2.06842
2003.12	-8.62618	-8.62618	0.375445	0.375445	1.74848	6.95	1.74848	6.95381	2.54235	6.95381	-9.20038	2.08748	0.0940017	0.0255428	0.617002	0.00068198	0.173983	0.230222	-30.4816	4.94427	-28.7455	4.64436	-1.73603	1.69581	-2.53621	1.69581	-1.29092	0.988854	-28.5591	4.88433	-28.5591	0.00488433	-1.95738	0.581247	-0.307038	1.25453	-1.176	0.979838	-5.26269	4.15485	-0.591279	2.07742
2003.2	-16.7522	-16.7522	0.450056	0.450056	-8.89986	6.9806	-8.89986	6.983	-7.87526	6.983	-11.7537	2.10488	0.0268181	0.012106	0.595353	0.000687548	0.364615	0.182998	-27.0766	4.96523	-23.9143	4.66422	-3.16227	1.70252	-4.09152	1.70252	-1.13545	0.993045	-35.6118	4.90666	-35.6118	0.00490666	-2.08658	0.58383	-0.283053	1.26013	-1.2133	0.986278	-7.64914	4.17315	-0.548453	2.08658
2003.28	-14.0624	-14.0624	0.51489	0.51489	-11.8277	7.00866	-11.8277	7.01106	-10.8285	7.01106	-13.0952	2.12231	-0.174344	0.0281264	0.573704	0.000693115	0.614765	0.183461	-18.2726	4.98247	-15.69	4.68063	-2.58259	1.70785	-3.50708	1.70785	-1.07828	0.996495	-29.4855	4.92912	-29.4855	0.00492912	-2.25804	0.586405	-0.316002	1.26483	-1.24487	0.992714	-8.51081	4.19133	-0.59113	2.09566
2003.37	-16.1265	-16.1265	0.574042	0.574042	-11.9069	7.03494	-11.9069	7.03895	-11.1862	7.03895	-10.3625	2.13978	-0.295093	0.0522763	0.552054	0.000698682	0.422783	0.237463	-12.2292	4.99706	-10.1302	4.69411	-2.09897	1.71345	-2.89542	1.71345	0.185172	0.999412	-23.7133	4.95174	-23.7133	0.00495174	-2.33192	0.588972	-0.459449	1.26997	-1.3044	0.999145	-5.29552	4.20921	-0.676157	2.10461
2003.45	-10.1178	-10.1178	0.624173	0.624173	-17.7563	7.06129	-17.7563	7.07135	-17.5132	7.07135	-6.37322	2.15759	-1.4922	0.291698	0.530405	0.00070425	0.425825	0.377171	-1.85619	5.01191	-0.89766	4.70745	-0.958528	1.72024	-1.50152	1.72024	0.391303	1.00238	-19.1867	4.97419	-19.1867	0.00497419	-2.10814	0.59153	-0.622805	1.2754	-1.18621	1.00557	-0.355878	4.22655	-0.607998	2.11328
2003.53	-3.64669	-3.64669	0.668057	0.668057	-1.99163	7.08765	-1.99163	7.10807	-2.27955	7.10807	-1.33021	2.17591	-2.30983	0.455223	0.508756	0.000709817	0.448542	0.538459	10.4471	5.02703	7.58193	4.72142	2.86517	1.72602	2.67997	1.72602	1.05862	1.00541	8.904	4.99637	8.904	0.00499637	-1.34115	0.594082	-0.728876	1.28096	-0.756695	1.012	4.38722	4.24389	-0.580872	2.12194
2003.62	4.01969	4.01969	0.710037	0.710037	-2.79852	7.11297	-2.79852	7.14179	-3.47157	7.14179	3.26603	2.1942	-2.25976	0.44521	0.487107	0.000715384	0.273236	0.640957	25.5478	5.03996	22.9171	4.73326	2.63068	1.73131	2.78945	1.73131	1.60245	1.00799	23.0225	5.01928	23.0225	0.00501928	-0.784	0.596628	-0.746288	1.28567	-0.527069	1.01842	8.20025	4.26141	-0.617104	2.13071
2003.7	2.18484	2.18484	0.761682	0.761682	-0.894685	7.13799	-0.894685	7.16728	-1.74546	7.16728	4.67165	2.21201	-1.34985	0.263228	0.465458	0.000720951	0.0634668	0.647312	25.7196	5.05288	23.7563	4.74478	1.96325	1.73741	2.32163	1.73741	1.71241	1.01058	24.8884	5.04176	24.8884	0.00504176	-0.609555	0.599166	-0.674688	1.29028	-0.51638	1.02483	8.4734	4.28127	-0.651276	2.14064
2003.79	3.22298	3.22298	0.805484	0.805484	-2.95443	7.16239	-2.95443	7.18833	-3.85736	7.18833	5.5705	2.22956	-0.0784256	0.0089427	0.443808	0.000726519	-0.279879	0.61014	23.9975	5.06456	23.6993	4.7553	0.298197	1.74267	0.677553	1.74267	1.72815	1.01291	20.7632	5.06459	20.7632	0.00506459	-0.746444	0.601696	-0.582259	1.29487	-0.638405	1.03124	8.19632	4.29894	-0.580287	2.14947
2003.87	-1.37874	-1.37874	0.838008	0.838008	-8.24587	7.18791	-8.24587	7.20756	-9.12908	7.20756	4.20957	2.24714	0.120713	0.030885	0.422159	0.000732086	-0.540269	0.531849	15.2403	5.07709	12.9436	4.7666	2.29666	1.74825	2.55517	1.74825	1.48621	1.01542	6.45414	5.08815	6.45414	0.00508815	-0.892455	0.604219	-0.354054	1.29945	-0.679557	1.03765	6.4681	4.31569	-0.453181	2.15785
2003.95	-2.93668	-2.93668	0.863592	0.863592	5.36465	7.21447	5.36465	7.22853	4.64078	7.22853	1.40688	2.26478	0.523701	0.111483	0.40051	0.000737653	-0.642459	0.450574	-7.24649	5.08964	-10.2285	4.77814	2.982	1.75321	2.99811	1.75321	0.74567	1.01793	-2.5243	5.11314	-2.5243	0.00511314	-0.985472	0.606734	-0.0903169	1.30404	-0.748416	1.04405	3.08486	4.3325	-0.377481	2.16625
2004.04	-9.72806	-9.72806	0.8915	0.8915	-4.40671	7.24173	-4.40671	7.24928	-4.82309	7.24928	-4.11725	2.2824	0.114171	0.0295766	0.378861	0.00074322	-0.307804	0.330789	-19.3461	5.10343	-19.5548	4.79091	0.208748	1.75845	-0.0709115	1.75845	0.0555083	1.02069	-24.0606	5.13787	-24.0606	0.00513787	-1.0134	0.609241	0.121075	1.30896	-0.745136	1.05045	-2.28744	4.34945	-0.306514	2.17473
2004.12	-10.7828	-10.7828	0.919219	0.919219	-9.96487	7.27013	-9.96487	7.27378	-10.075	7.27378	-8.69443	2.30005	0.298836	0.0665096	0.357212	0.000748788	0.15027	0.230381	-21.2749	5.12053	-20.4036	4.80637	-0.871241	1.76595	-1.41064	1.76595	-0.143039	1.02411	-31.0895	5.16091	-31.0895	0.00516091	-1.06271	0.611739	0.254301	1.31368	-0.750429	1.05684	-7.22093	4.36678	-0.213497	2.18339
2004.2	-5.77694	-5.77694	0.947841	0.947841	-6.40862	7.2989	-6.40862	7.30117	-6.34839	7.30117	-11.5294	2.31771	-0.0349985	0.000257283	0.335562	0.000754355	0.406042	0.182157	-19.3658	5.13659	-18.0073	4.82119	-1.35851	1.77219	-2.12374	1.77219	0.0168785	1.02732	-25.3684	5.18549	-25.3684	0.00518549	-1.2872	0.614231	0.263922	1.31844	-0.782581	1.06323	-9.45112	4.38448	-0.237421	2.19224
2004.29	-8.58779	-8.58779	0.973168	0.973168	-10.7105	7.32739	-10.7105	7.32994	-10.6981	7.32994	-12.0386	2.33539	-0.139746	0.0212068	0.313913	0.000759922	0.623396	0.19336	-9.46518	5.15239	-7.22377	4.83616	-2.24141	1.77724	-3.2322	1.77724	-0.170632	1.03048	-19.5523	5.20995	-19.5523	0.00520995	-1.36429	0.616715	0.180148	1.32294	-0.836579	1.06962	-9.56446	4.40204	-0.313633	2.20102
2004.37	-3.93842	-3.93842	0.999644	0.999644	-11.3937	7.35563	-11.3937	7.35997	-11.6901	7.35997	-9.31238	2.35311	0.226939	0.0521302	0.292264	0.00076549	0.418243	0.252577	-0.979986	5.16796	-0.361445	4.85069	-0.618541	1.78285	-1.78072	1.78285	0.376647	1.03359	-11.9555	5.23427	-11.9555	0.00523427	-1.37866	0.619192	0.00112723	1.32744	-0.814808	1.076	-6.95305	4.41912	-0.393926	2.20956
2004.45	-1.84558	-1.84558	1.03356	1.03356	-6.57539	7.3822	-6.57539	7.39284	-7.37887	7.39284	-4.03471	2.37083	-0.168892	0.027036	0.270615	0.000771057	0.22536	0.396516	7.97703	5.18133	6.69453	4.8629	1.2825	1.78839	0.103377	1.78839	0.955318	1.03627	1.627	5.25839	1.627	0.00525839	-1.20617	0.621661	-0.180774	1.33193	-0.704972	1.08237	-1.41455	4.43562	-0.359352	2.21781
2004.54	-3.45631	-3.45631	1.06107	1.06107	-4.14194	7.40741	-4.14194	7.42986	-5.56716	7.42986	1.60669	2.38891	-1.55418	0.304094	0.248966	0.000776624	0.23684	0.577154	18.5741	5.19312	17.3839	4.87303	1.19026	1.79501	0.15831	1.79501	0.387712	1.03862	14.669	5.28217	14.669	0.00528217	-0.639818	0.624123	-0.328173	1.33685	-0.395663	1.08875	4.90421	4.45193	-0.379684	2.22597
2004.62	3.25148	3.25148	1.08531	1.08531	2.00605	7.433	2.00605	7.46403	-0.084979	7.46403	6.62125	2.40679	-0.962974	0.185852	0.227316	0.000782191	0.178718	0.679888	18.6043	5.20561	14.4295	4.88347	4.17475	1.80279	3.39553	1.80279	-0.584951	1.04112	20.789	5.30577	20.789	0.00530577	-0.1018	0.626581	-0.432106	1.34134	-0.107511	1.09511	8.61662	4.46842	-0.390981	2.23421
2004.7	2.74561	2.74561	1.10525	1.10525	-0.0450668	7.4589	-0.0450668	7.48981	-2.67819	7.48981	8.51574	2.42457	-0.24088	0.0414336	0.205667	0.000787759	-0.190572	0.679698	26.8784	5.21842	20.3236	4.89414	6.5548	1.81088	6.04963	1.81088	0.0581325	1.04368	26.6428	5.32948	26.6428	0.00532948	-0.0523691	0.629032	-0.434988	1.34577	-0.141076	1.10148	9.71039	4.48512	-0.325342	2.24256
2004.79	4.60443	4.60443	1.12478	1.12478	-2.23245	7.48485	-2.23245	7.51024	-5.10489	7.51024	8.9798	2.44248	0.850861	0.176915	0.184018	0.000793326	-0.56324	0.617021	25.4867	5.23116	18.526	4.90528	6.96074	1.8175	6.63242	1.8175	-0.808499	1.04623	22.691	5.35331	22.691	0.00535331	-0.17219	0.631476	-0.268821	1.35052	-0.266386	1.10784	9.00604	4.50179	-0.169704	2.25089
2004.87	6.00364	6.00364	1.14904	1.14904	3.08182	7.51143	3.08182	7.52912	0.262157	7.52912	6.00361	2.46042	0.920024	0.190747	0.162369	0.000798893	-0.680478	0.515826	9.08084	5.24505	5.43129	4.91797	3.64955	1.82322	3.35357	1.82322	-1.07161	1.04901	11.4822	5.3769	11.4822	0.0053769	-0.285228	0.633912	-0.0706558	1.35515	-0.300062	1.1142	5.77643	4.51807	-0.0368911	2.25904
2004.95	2.56527	2.56527	1.17338	1.17338	4.0762	7.53764	4.0762	7.54964	1.50608	7.54964	2.64316	2.47851	1.31918	0.270577	0.14072	0.00080446	-0.659489	0.425378	-2.80996	5.25881	-8.59928	4.93064	5.78932	1.82862	5.41386	1.82862	-0.869203	1.05176	0.606752	5.40009	0.606752	0.00540009	-0.294154	0.636341	0.15408	1.35954	-0.349866	1.12055	1.79807	4.53446	0.0158619	2.26723
2005.04	-4.22468	-4.22468	1.19562	1.19562	-4.71577	7.56436	-4.71577	7.57159	-6.82057	7.57159	-2.3722	2.49649	0.938642	0.194471	0.119071	0.000810028	-0.554421	0.330749	-18.0787	5.27362	-22.9791	4.94422	4.90037	1.8346	4.31156	1.8346	-0.799251	1.05472	-23.3489	5.42296	-23.3489	0.00542296	-0.361591	0.638763	0.34027	1.364	-0.367094	1.1269	-3.04221	4.55114	0.119789	2.27557
2005.12	-4.36146	-4.36146	1.21497	1.21497	2.20518	7.59054	2.20518	7.59418	0.795442	7.59418	-6.52273	2.51444	0.755092	0.157761	0.0974213	0.000815595	-0.344487	0.234866	-20.01	5.28779	-24.0872	4.95729	4.07712	1.84011	3.13846	1.84011	-1.15212	1.05756	-18.1493	5.4457	-18.1493	0.0054457	-0.579114	0.641179	0.409797	1.36846	-0.392269	1.13325	-6.94628	4.56795	0.230039	2.28398
2005.2	-12.9338	-12.9338	1.23245	1.23245	-4.90571	7.61892	-4.90571	7.6209	-5.55595	7.6209	-9.36464	2.53243	0.807054	0.168153	0.0757722	0.000821162	-0.042288	0.173994	-22.2181	5.30444	-20.915	4.97288	-1.30307	1.84597	-2.61828	1.84597	-1.50019	1.06089	-27.1661	5.46908	-27.1661	0.00546908	-0.772963	0.643588	0.406377	1.37279	-0.438015	1.1396	-9.47362	4.58507	0.106527	2.29253
2005.28	-1.35131	-1.35131	1.25091	1.25091	-2.43794	7.64788	-2.43794	7.64998	-2.54372	7.64998	-10.2178	2.55036	0.224212	0.0515848	0.054123	0.00082673	0.000636484	0.179205	-16.9844	5.32233	-14.7596	4.99033	-2.22481	1.85036	-3.83079	1.85036	-0.895503	1.06447	-19.4217	5.49208	-19.4217	0.00549208	-0.874276	0.645992	0.278975	1.37711	-0.504808	1.14594	-9.32733	4.60208	-0.0146096	2.30104
2005.37	-4.05419	-4.05419	1.26859	1.26859	-8.78413	7.67535	-8.78413	7.67938	-8.67355	7.67938	-7.53153	2.56829	-0.000370104	0.0066684	0.0324738	0.000832297	0.0184819	0.248877	-5.22736	5.33777	-4.79669	5.00531	-0.430673	1.85436	-2.2212	1.85436	-0.424137	1.06755	-13.993	5.51536	-13.993	0.00551536	-0.911061	0.648388	0.143884	1.38143	-0.524768	1.15228	-6.07735	4.61859	-0.161865	2.3093
2005.45	-0.706436	-0.706436	1.2896	1.2896	-8.71908	7.70327	-8.71908	7.71502	-8.65756	7.71502	-1.44035	2.58636	-0.961586	0.185575	0.0108246	0.000837864	-0.0307412	0.425719	7.36926	5.3543	8.16704	5.02136	-0.797776	1.85861	-2.65707	1.85861	-1.06823	1.07086	-1.38056	5.53821	-1.38056	0.00553821	-0.700173	0.650778	-0.074227	1.38571	-0.357108	1.15862	0.9013	4.63467	-0.248556	2.31734
2005.53	10.0392	10.0392	1.31102	1.31102	6.60131	7.72866	6.60131	7.75112	6.40503	7.75112	3.21633	2.60483	-1.96711	0.38668	-0.0108246	0.000843431	-0.113573	0.589656	11.5262	5.36944	10.79	5.03546	0.736194	1.86416	-0.995493	1.86416	-0.307555	1.07389	18.014	5.55889	18.014	0.00555889	-0.125032	0.653163	-0.268855	1.39005	0.0564468	1.16495	5.8189	4.65074	-0.298017	2.32537
2005.62	11.9445	11.9445	1.33145	1.33145	3.51745	7.7541	3.51745	7.78578	2.95625	7.78578	8.19233	2.62308	-1.44923	0.283104	-0.0324738	0.000848999	-0.325526	0.701665	19.8848	5.38502	17.4104	5.04995	2.47445	1.86989	1.09654	1.86989	0.424376	1.077	23.0768	5.57922	23.0768	0.00557922	0.605466	0.655544	-0.369721	1.3943	0.372722	1.17128	9.40004	4.66705	-0.366946	2.33353
2005.7	14.623	14.623	1.34991	1.34991	12.2933	7.77872	12.2933	7.81327	11.3807	7.81327	10.7142	2.64114	-0.678717	0.129001	-0.054123	0.000854566	-0.539894	0.734005	31.4894	5.39819	29.2075	5.06142	2.28195	1.87683	1.39721	1.87683	1.19635	1.07964	43.2429	5.60072	43.2429	0.00560072	0.666048	0.657919	-0.355975	1.39855	0.401685	1.17761	11.0856	4.68386	-0.404455	2.34193
2005.79	12.4689	12.4689	1.36911	1.36911	10.3612	7.80315	10.3612	7.83391	9.18577	7.83391	10.692	2.65917	0.215925	0.0499275	-0.0757722	0.000860133	-0.767893	0.693493	27.7262	5.40995	24.3217	5.07179	3.40448	1.88267	3.0356	1.88267	1.33584	1.08199	37.3194	5.62331	37.3194	0.00562331	0.61113	0.660286	-0.289423	1.4028	0.292348	1.18393	10.2245	4.7003	-0.362527	2.35015
2005.87	14.1944	14.1944	1.38732	1.38732	22.4653	7.82885	22.4653	7.85369	21.227	7.85369	9.15918	2.67741	1.17273	0.241289	-0.0974213	0.0008657	-0.900912	0.624159	10.5925	5.42377	5.81382	5.08434	4.77871	1.88859	4.82702	1.88859	0.109348	1.08475	32.1569	5.64568	32.1569	0.00564568	0.567659	0.662647	-0.114025	1.40702	0.244432	1.19026	7.54937	4.71637	-0.260994	2.35819
2005.95	4.27227	4.27227	1.41101	1.41101	10.1255	7.85622	10.1255	7.87237	9.12367	7.87237	4.85562	2.69582	1.61431	0.329603	-0.119071	0.000871268	-0.638616	0.503927	-0.0338196	5.43979	-3.46133	5.09949	3.42751	1.89381	3.72396	1.89381	0.195145	1.08796	9.45311	5.66824	9.45311	0.00566824	0.37073	0.665003	0.0388434	1.4123	0.213988	1.19657	2.74121	4.73238	-0.123461	2.36619
2006.04	3.36375	3.36375	1.43111	1.43111	2.70396	7.8866	2.70396	7.89583	2.19899	7.89583	-1.53759	2.7141	1.20573	0.247888	-0.14072	0.000876835	-0.197285	0.381749	-11.31	5.46061	-12.5591	5.11984	1.24907	1.8988	1.68209	1.8988	-0.00585377	1.09212	-8.80333	5.69036	-8.80333	0.00569036	0.221335	0.667353	0.186123	1.41698	0.209986	1.20289	-3.44409	4.74974	0.0833267	2.37487
2006.12	-3.93777	-3.93777	1.44828	1.44828	0.202732	7.91768	0.202732	7.92293	0.339461	7.92293	-6.61425	2.73225	0.553368	0.117416	-0.162369	0.000882402	0.131773	0.288396	-20.8308	5.48288	-20.6832	5.14184	-0.14762	1.90352	0.386019	1.90352	-1.64993	1.09658	-20.4963	5.71207	-20.4963	0.00571207	0.123199	0.669697	0.295418	1.42115	0.189364	1.2092	-7.94728	4.76632	0.171677	2.38316
2006.2	-11.7351	-11.7351	1.46516	1.46516	-2.00685	7.94951	-2.00685	7.95342	-1.20219	7.95342	-9.64819	2.75043	0.577794	0.122301	-0.184018	0.000887969	0.485259	0.249189	-20.3609	5.50608	-17.6148	5.16489	-2.74607	1.9081	-2.15435	1.9081	-1.60996	1.10122	-21.8825	5.73392	-21.8825	0.00573392	0.0957817	0.672034	0.291239	1.42532	0.1481	1.21551	-10.9554	4.78302	0.194286	2.39151
2006.28	-2.62073	-2.62073	1.48305	1.48305	-7.07626	7.98021	-7.07626	7.98453	-5.71698	7.98453	-11.187	2.76862	0.555159	0.117774	-0.205667	0.000893537	0.769187	0.262537	-9.89298	5.52755	-5.40979	5.18616	-4.48319	1.91248	-3.8722	1.91248	-1.20214	1.10551	-16.2001	5.75586	-16.2001	0.00575586	0.0987061	0.674365	0.177918	1.42947	0.0755574	1.22182	-12.3102	4.79985	0.215922	2.39992
2006.37	-3.50863	-3.50863	1.50019	1.50019	-6.56322	8.0106	-6.56322	8.01671	-4.87343	8.01671	-7.65322	2.78684	0.546704	0.116083	-0.227316	0.000899104	0.611884	0.312893	-6.14518	5.5488	-1.08811	5.20731	-5.05707	1.91654	-4.42101	1.91654	-0.872664	1.10976	-12.0965	5.77759	-12.0965	0.00577759	0.040759	0.676689	0.00282249	1.43361	0.0603999	1.22812	-8.41371	4.81614	0.109809	2.40807
2006.45	-4.65075	-4.65075	1.51933	1.51933	-4.95302	8.03722	-4.95302	8.05083	-3.22127	8.05083	-1.57014	2.80504	-0.325906	0.0584387	-0.248966	0.000904671	0.42308	0.467852	-0.9127	5.5648	5.22437	5.22308	-6.13707	1.92001	-5.43197	1.92001	-0.350223	1.11296	-5.44264	5.79913	-5.44264	0.00579913	0.156924	0.679008	-0.165099	1.43793	0.187999	1.23443	-1.64299	4.83207	0.218924	2.41604
2006.53	9.40763	9.40763	1.53656	1.53656	5.27638	8.06373	5.27638	8.09055	6.74276	8.09055	5.46938	2.82345	-1.31898	0.257054	-0.270615	0.000910238	0.152262	0.658209	7.56856	5.5809	12.1799	5.2387	-4.61131	1.9242	-3.75838	1.9242	-0.463075	1.11618	12.9972	5.82042	12.9972	0.00582042	0.540836	0.68132	-0.298101	1.44205	0.615571	1.24073	5.57796	4.84843	0.352096	2.42422
2006.62	12.9366	12.9366	1.55311	1.55311	5.01761	8.09118	5.01761	8.1262	6.02615	8.1262	10.4291	2.84183	-1.14242	0.221742	-0.292264	0.000915806	-0.0256455	0.753681	18.8167	5.59814	20.4838	5.25533	-1.66714	1.92891	-0.57004	1.92891	0.651885	1.11963	23.8087	5.84192	23.8087	0.00584192	1.24838	0.683629	-0.331427	1.44621	0.937429	1.24702	9.27783	4.86442	0.439319	2.43221
2006.7	15.8963	15.8963	1.56826	1.56826	9.78706	8.1156	9.78706	8.15184	10.3641	8.15184	12.5519	2.86008	-0.313203	0.0558982	-0.313913	0.000921373	-0.274063	0.767822	23.2328	5.61084	22.906	5.26717	0.326819	1.93353	1.71508	1.93353	1.13031	1.12217	32.7458	5.86356	32.7458	0.00586356	1.33496	0.685933	-0.271138	1.4504	0.98143	1.25332	10.3471	4.88027	0.472705	2.44013
2006.79	11.11	11.11	1.58545	1.58545	10.0206	8.14017	10.0206	8.17168	10.3708	8.17168	12.7594	2.87836	0.261581	0.0590586	-0.335562	0.00092694	-0.503305	0.716887	16.29	5.62417	15.29	5.27978	1.00005	1.93784	2.61555	1.93784	0.716271	1.12483	25.8073	5.88482	25.8073	0.00588482	1.31628	0.68823	-0.108661	1.45452	0.877069	1.25961	9.82607	4.89598	0.587033	2.44799
2006.87	-2.95552	-2.95552	1.60453	1.60453	8.80188	8.15977	8.80188	8.18041	9.18956	8.18041	9.22291	2.89684	1.25364	0.25747	-0.357212	0.000932508	-0.356707	0.580759	1.56276	5.63596	1.54974	5.29082	0.0130233	1.94199	1.74646	1.94199	0.8016	1.12719	10.0079	5.90066	10.0079	0.00590066	1.29876	0.690521	0.119342	1.45859	0.834922	1.2659	5.0779	4.91141	0.638357	2.4557
2006.95	6.38072	6.38072	1.62696	1.62696	11.9034	8.18315	11.9034	8.19629	12.5535	8.19629	4.60991	2.91537	1.35929	0.278601	-0.378861	0.000938075	-0.130524	0.463962	-10.9686	5.64757	-10.114	5.30175	-0.854659	1.9459	0.910852	1.9459	0.275246	1.12951	0.80426	5.92189	0.80426	0.00592189	1.29895	0.692806	0.34998	1.46268	0.754774	1.27218	0.117302	4.92754	0.729609	2.46377
2007.04	3.39824	3.39824	1.64698	1.64698	5.88023	8.20682	5.88023	8.21498	6.94044	8.21498	-1.14041	2.93386	1.1598	0.238702	-0.40051	0.000943642	0.135388	0.365951	-23.9539	5.65983	-21.6298	5.31339	-2.32416	1.94975	-0.597342	1.94975	-0.795695	1.13197	-17.9383	5.94291	-17.9383	0.00594291	1.24351	0.695085	0.571658	1.46673	0.746712	1.27847	-5.75813	4.94355	0.896041	2.47178
2007.12	-9.94852	-9.94852	1.66713	1.66713	0.201998	8.23274	0.201998	8.23834	1.74007	8.23834	-5.1966	2.95231	0.931357	0.193014	-0.422159	0.000949209	0.482314	0.303674	-27.6597	5.67547	-24.5392	5.32865	-3.12053	1.95357	-1.49861	1.95357	-0.87127	1.13509	-26.9754	5.96381	-26.9754	0.00596381	1.05622	0.697359	0.680232	1.47077	0.72181	1.28475	-9.54933	4.95983	0.963113	2.47992
2007.2	-1.67967	-1.67967	1.68397	1.68397	-0.861623	8.26064	-0.861623	8.26487	1.0958	8.26487	-7.5314	2.97073	0.670736	0.14089	-0.443808	0.000954777	0.522268	0.264496	-26.7146	5.69382	-20.2699	5.34677	-6.4447	1.95743	-5.00477	1.95743	-1.03193	1.13876	-27.054	5.98487	-27.054	0.00598487	1.0565	0.699628	0.688204	1.47479	0.665643	1.29103	-11.5085	4.97641	0.89605	2.48821
2007.28	-5.01581	-5.01581	1.69846	1.69846	4.69013	8.289	4.69013	8.29313	6.82867	8.29313	-7.66238	2.98912	0.221717	0.0510858	-0.465458	0.000960344	0.425802	0.261713	-24.2937	5.71262	-17.3246	5.36514	-6.9691	1.96196	-5.75324	1.96196	-1.0486	1.14252	-19.1778	6.00612	-19.1778	0.00600612	0.957889	0.701891	0.610337	1.4788	0.599563	1.2973	-10.8316	4.9927	0.779736	2.49635
2007.37	-3.62041	-3.62041	1.71368	1.71368	1.21968	8.31707	1.21968	8.32376	3.24263	8.32376	-4.81247	3.00752	-0.0400133	0.00126025	-0.487107	0.000965911	0.323294	0.333713	-11.8729	5.73127	-7.09958	5.38349	-4.77329	1.96607	-3.74653	1.96607	-0.236932	1.14625	-10.3299	6.02712	-10.3299	0.00602712	0.935645	0.704148	0.476063	1.4828	0.574572	1.30358	-7.41269	5.00852	0.653957	2.50426
2007.45	-16.2198	-16.2198	1.73155	1.73155	-13.6976	8.3455	-13.6976	8.36058	-11.9794	8.36058	0.0329624	3.02602	-0.893585	0.171975	-0.508756	0.000971478	0.338754	0.501898	0.728599	5.7506	3.98332	5.40276	-3.25472	1.96968	-2.37071	1.96968	-0.0504992	1.15012	-12.6302	6.04798	-12.6302	0.00604798	1.09658	0.706401	0.337615	1.48681	0.70956	1.30985	-1.86467	5.02397	0.647459	2.51199
2007.53	4.67718	4.67718	1.74576	1.74576	0.2343	8.37077	0.2343	8.39798	1.57048	8.39798	5.20126	3.04476	-1.66141	0.32554	-0.530405	0.000977046	0.336722	0.67548	10.0175	5.76754	12.3503	5.41929	-2.33278	1.97378	-1.55809	1.97378	0.706044	1.15351	10.5886	6.06673	10.5886	0.00606673	1.85079	0.70865	0.228971	1.49081	1.16195	1.31612	3.0261	5.03938	0.594854	2.51969
2007.62	8.22406	8.22406	1.75962	1.75962	8.78484	8.39469	8.78484	8.43016	9.73011	8.43016	8.60717	3.06355	-1.7432	0.341897	-0.552054	0.000982613	0.327474	0.772533	18.2583	5.78272	19.3465	5.43394	-1.08818	1.97791	-0.377582	1.97791	0.797818	1.15654	27.3706	6.08531	27.3706	0.00608531	2.57747	0.710896	0.18735	1.49489	1.53345	1.32238	5.58469	5.05492	0.46741	2.52746
2007.7	19.4553	19.4553	1.77217	1.77217	13.468	8.42074	13.468	8.45734	14.091	8.45734	10.4757	3.08204	-0.437818	0.0808212	-0.573704	0.00098818	0.10084	0.785943	22.1007	5.79874	21.7552	5.44945	0.345448	1.98214	1.02755	1.98214	1.14406	1.15975	35.6695	6.10602	35.6695	0.00610602	2.62814	0.713137	0.223572	1.49884	1.55919	1.32865	6.12046	5.07054	0.382166	2.53527
2007.79	11.4375	11.4375	1.78658	1.78658	4.45519	8.4451	4.45519	8.47702	4.94264	8.47702	11.8451	3.10061	0.841443	0.175031	-0.595353	0.000993747	-0.267422	0.734932	23.9143	5.81238	21.6759	5.46232	2.23838	1.98666	2.91264	1.98666	1.49218	1.16248	28.1021	6.12667	28.1021	0.00612667	2.51289	0.715373	0.401001	1.50279	1.42988	1.33491	6.26677	5.08631	0.393097	2.54316
2007.87	12.5701	12.5701	1.7995	1.7995	10.169	8.46975	10.169	8.49561	10.8288	8.49561	10.7169	3.11937	1.46936	0.300614	-0.617002	0.000999315	-0.460004	0.66237	13.3068	5.82661	10.9661	5.47591	2.34067	1.99094	2.99227	1.99094	1.16158	1.16532	23.0158	6.14713	23.0158	0.00614713	2.40584	0.717605	0.641195	1.50678	1.38941	1.34117	4.33348	5.1018	0.477655	2.5509
2007.95	6.47282	6.47282	1.81338	1.81338	-0.359315	8.49792	-0.359315	8.51509	0.802969	8.51509	6.76759	3.1382	1.63342	0.333426	-0.638651	0.00100488	-0.278957	0.540504	1.74781	5.84614	1.20669	5.49494	0.541121	1.99572	1.11905	1.99572	0.732457	1.16923	1.10954	6.16744	1.10954	0.00616744	2.2419	0.719831	0.928561	1.51073	1.35592	1.34743	0.0331829	5.11735	0.574614	2.55868
2008.04	6.41581	6.41581	1.82563	1.82563	6.05751	8.52797	6.05751	8.53874	7.96425	8.53874	1.55062	3.15699	1.44196	0.295135	-0.6603	0.00101045	0.0365578	0.428831	-14.8096	5.86863	-13.7288	5.51732	-1.0808	2	-0.647479	2	0.23974	1.17373	-8.71549	6.18751	-8.71549	0.00618751	2.14418	0.722054	1.15963	1.51465	1.34792	1.35368	-5.3124	5.13286	0.769327	2.56643
2008.12	-7.10119	-7.10119	1.83959	1.83959	2.7221	8.56066	2.7221	8.56774	5.452	8.56774	-4.5045	3.17576	1.33826	0.274395	-0.681949	0.00101602	0.566877	0.348293	-22.6945	5.8948	-17.9242	5.54347	-4.7703	2.00465	-4.5654	2.00465	-0.717487	1.17896	-19.4055	6.20775	-19.4055	0.00620775	2.0686	0.724271	1.32378	1.51867	1.33119	1.35993	-11.5716	5.14881	1.00532	2.57441
2008.2	-2.80808	-2.80808	1.85496	1.85496	-0.905352	8.59396	-0.905352	8.60009	2.50424	8.60009	-7.80443	3.19445	0.96231	0.199204	-0.703599	0.00102158	0.829166	0.324519	-24.4404	5.92246	-17.6053	5.57118	-6.83511	2.00935	-6.88941	2.00935	-1.02043	1.18449	-24.5166	6.22741	-24.5166	0.00622741	2.01998	0.726483	1.39701	1.5226	1.30902	1.36618	-14.5697	5.16505	1.07693	2.58253
2008.29	-7.60604	-7.60604	1.86884	1.86884	-3.92034	8.6278	-3.92034	8.63405	-0.15709	8.63405	-8.21787	3.21314	0.854909	0.177724	-0.725248	0.00102715	0.923127	0.328452	-19.46	5.95059	-11.6021	5.59944	-7.85795	2.01389	-8.13827	2.01389	-1.05235	1.19012	-22.4572	6.24736	-22.4572	0.00624736	1.97403	0.728689	1.3464	1.52657	1.2341	1.37243	-14.6981	5.18116	1.07081	2.59058
2008.37	-10.7522	-10.7522	1.88454	1.88454	-4.59917	8.65804	-4.59917	8.66641	-0.84422	8.66641	-3.98056	3.23181	0.63709	0.13416	-0.746897	0.00103272	0.640143	0.380792	-9.96754	5.97417	-4.28842	5.62299	-5.67912	2.0181	-6.12665	2.0181	-0.335251	1.19483	-13.9266	6.26665	-13.9266	0.00626665	1.9685	0.730891	1.23512	1.53049	1.20043	1.37867	-10.1166	5.19675	1.09492	2.59838
2008.45	1.8013	1.8013	1.90144	1.90144	-4.63034	8.68645	-4.63034	8.70297	-1.15361	8.70297	0.967635	3.25049	-0.666386	0.126535	-0.768546	0.00103829	0.481363	0.53587	2.85347	5.99451	7.62166	5.64297	-4.76819	2.02263	-5.29119	2.02263	0.344442	1.1989	-1.29551	6.28652	-1.29551	0.00628652	2.1543	0.733088	1.05816	1.53436	1.38655	1.38491	-4.19675	5.21182	1.23176	2.60591
2008.54	9.2965	9.2965	1.91429	1.91429	2.66937	8.71358	2.66937	8.74178	5.70016	8.74178	6.59382	3.26941	-1.59951	0.31316	-0.790195	0.00104385	0.314889	0.701525	15.1142	6.01339	18.5183	5.6612	-3.40406	2.02773	-3.88883	2.02773	1.31269	1.20268	18.0984	6.306	18.0984	0.006306	2.92205	0.735282	0.934635	1.53822	1.78757	1.39115	1.23935	5.22688	1.30973	2.61344
2008.62	8.99679	8.99679	1.92768	1.92768	13.5689	8.73908	13.5689	8.77486	16.0952	8.77486	10.3436	3.28842	-1.82546	0.35835	-0.811845	0.00104942	0.152334	0.791588	19.2568	6.03022	20.4023	5.67714	-1.14553	2.03314	-1.50229	2.03314	2.20961	1.20604	32.9781	6.32519	32.9781	0.00632519	3.54771	0.737473	0.867885	1.54208	2.05093	1.39738	4.3999	5.24282	1.30264	2.62141
2008.7	24.1398	24.1398	1.94071	1.94071	13.5665	8.764	13.5665	8.80059	15.6698	8.80059	12.6524	3.30719	-0.851544	0.163566	-0.833494	0.00105499	-0.221384	0.801691	23.8388	6.04621	23.8953	5.69214	-0.0564877	2.03866	-0.221474	2.03866	2.50611	1.20924	37.1839	6.34438	37.1839	0.00634438	3.54362	0.739661	0.897508	1.54592	2.07695	1.40362	5.72015	5.25805	1.26575	2.62902
2008.79	21.4929	21.4929	1.95404	1.95404	10.9262	8.7881	10.9262	8.82141	12.8042	8.82141	13.6188	3.3259	-0.0208574	0.00257094	-0.855143	0.00106055	-0.559187	0.765897	20.421	6.0607	19.4574	5.70567	0.963587	2.04387	1.05121	2.04387	2.00837	1.21214	30.788	6.36385	30.788	0.00636385	3.40893	0.741844	0.978948	1.54976	1.95316	1.40985	5.94521	5.27304	1.35339	2.63652
2008.87	11.0741	11.0741	1.96866	1.96866	5.40114	8.81184	5.40114	8.83911	7.32567	8.83911	10.9996	3.34466	0.553876	0.117518	-0.876792	0.00106612	-0.558572	0.69377	9.99412	6.07509	9.36145	5.71913	0.632673	2.04894	0.992064	2.04894	1.54036	1.21502	14.8367	6.38294	14.8367	0.00638294	3.24064	0.744023	1.16889	1.55365	1.92076	1.41608	2.64791	5.28786	1.46754	2.64393
2008.95	5.95909	5.95909	1.98396	1.98396	9.10989	8.83615	9.10989	8.85534	11.3237	8.85534	6.88012	3.3635	0.922885	0.191319	-0.898441	0.00107169	-0.336884	0.582678	-4.77207	6.09024	-2.71945	5.73344	-2.05262	2.05394	-1.47142	2.05394	0.66076	1.21805	4.00094	6.40207	4.00094	0.00640207	3.04353	0.746197	1.38492	1.55747	1.90495	1.4223	-1.95558	5.3026	1.57942	2.6513
2009.04	1.96251	1.96251	1.99981	1.99981	6.14183	8.86024	6.14183	8.87277	8.74992	8.87277	1.81241	3.38236	0.960515	0.198845	-0.920091	0.00107726	-0.0640119	0.47126	-19.7651	6.10723	-16.0286	5.74973	-3.73648	2.05883	-2.99519	2.05883	0.315319	1.22145	-13.6873	6.41917	-13.6873	0.00641917	2.99608	0.748367	1.5934	1.56128	1.89487	1.42853	-7.42453	5.31847	1.79206	2.65923
2009.12	0.356188	0.356188	2.01545	2.01545	-1.77827	8.88709	-1.77827	8.89598	1.19844	8.89598	-3.55244	3.40117	0.450019	0.0967462	-0.94174	0.00108282	0.466473	0.397573	-23.4016	6.12624	-18.3842	5.76813	-5.01735	2.06387	-4.14128	2.06387	0.498627	1.22525	-24.7134	6.43813	-24.7134	0.00643813	2.92188	0.750533	1.67908	1.56507	1.87412	1.43475	-12.4325	5.33401	1.95501	2.66701
2009.2	-2.84475	-2.84475	2.03236	2.03236	0.724887	8.91322	0.724887	8.92065	3.98156	8.92065	-6.55849	3.41999	0.335841	0.0739106	-0.963389	0.00108839	0.74935	0.36397	-20.9562	6.14454	-15.7018	5.78577	-5.25434	2.06887	-4.24766	2.06887	0.530552	1.22891	-19.4819	6.45679	-19.4819	0.00645679	2.94525	0.752693	1.63068	1.56886	1.83936	1.44097	-15.2837	5.3498	1.97412	2.6749
2009.28	-1.88096	-1.88096	2.04662	2.04662	3.37771	8.93907	3.37771	8.94666	6.77986	8.94666	-7.33737	3.43881	0.00257768	0.00725795	-0.985038	0.00109396	0.852979	0.368418	-17.925	6.16237	-10.988	5.8025	-6.93699	2.07506	-5.7895	2.07506	0.251211	1.23247	-13.6943	6.47551	-13.6943	0.00647551	2.90248	0.754849	1.54271	1.57286	1.79428	1.44719	-15.5718	5.36558	1.99237	2.68279
2009.37	-3.98751	-3.98751	2.06192	2.06192	-6.25648	8.96217	-6.25648	8.97258	-2.96832	8.97258	-3.63784	3.45767	-0.3736	0.0679776	-1.00669	0.00109953	0.677228	0.432138	-8.58239	6.17796	0.79807	5.81707	-9.38046	2.08059	-8.03847	2.08059	1.04114	1.23559	-14.1616	6.49256	-14.1616	0.00649256	2.79609	0.757001	1.38856	1.57663	1.74845	1.45341	-11.2281	5.38091	2.03074	2.69045
2009.45	-2.49387	-2.49387	2.07872	2.07872	-2.02307	8.98306	-2.02307	9.0035	0.805516	9.0035	3.2281	3.47665	-1.13618	0.220493	-1.02834	0.00110509	0.547356	0.606217	4.20422	6.19044	10.6947	5.82847	-6.49051	2.08577	-4.88984	2.08577	1.63659	1.23809	2.72851	6.50953	2.72851	0.00650953	2.91526	0.759148	1.20614	1.58039	1.89682	1.45962	-3.63263	5.39579	1.97869	2.69789
2009.53	8.89394	8.89394	2.09526	2.09526	10.2409	9.00281	10.2409	9.03555	12.4008	9.03555	9.0166	3.49599	-2.19426	0.43211	-1.04999	0.00111066	0.369098	0.768597	14.5149	6.2014	18.1571	5.83827	-3.64223	2.09094	-1.79431	2.09094	2.02877	1.24028	25.1249	6.52634	25.1249	0.00652634	3.43941	0.761293	1.05476	1.58419	2.42303	1.46583	2.34127	5.41047	1.95238	2.70523
2009.62	26.9983	26.9983	2.10886	2.10886	23.8324	9.02331	23.8324	9.06571	25.3234	9.06571	14.735	3.51534	-2.17503	0.428263	-1.07163	0.00111623	0.075109	0.875697	21.2889	6.212	23.6513	5.84771	-2.36238	2.09602	-0.344325	2.09602	2.34573	1.2424	45.1965	6.54456	45.1965	0.00654456	4.11269	0.763434	1.01825	1.58807	2.74133	1.47204	7.14371	5.42524	1.89401	2.71262
2009.7	27.3508	27.3508	2.12137	2.12137	30.6821	9.04473	30.6821	9.08878	31.6207	9.08878	17.8	3.53457	-1.85018	0.363293	-1.09328	0.00112179	-0.230263	0.893764	20.0497	6.2236	21.3245	5.85812	-1.27474	2.10134	0.875286	2.10134	2.54833	1.24472	50.5015	6.56307	50.5015	0.00656307	4.16316	0.765571	1.08212	1.59185	2.76348	1.47825	9.76826	5.44003	1.8732	2.72001
2009.79	21.8731	21.8731	2.13886	2.13886	11.1397	9.06614	11.1397	9.10577	11.7316	9.10577	18.9348	3.55349	0.00491277	0.00772497	-1.11493	0.00112736	-0.538468	0.848691	20.7948	6.23525	20.4308	5.86858	0.364065	2.10668	2.6558	2.10668	2.69788	1.24705	31.3961	6.58153	31.3961	0.00658153	4.06907	0.767704	1.23018	1.59558	2.6421	1.48446	9.1131	5.45463	1.87541	2.72731
2009.87	17.9948	17.9948	2.15143	2.15143	18.8021	9.0881	18.8021	9.11897	19.3365	9.11897	16.7414	3.57248	0.67866	0.142474	-1.13658	0.00113293	-0.594723	0.749698	6.07522	6.24752	5.95826	5.8796	0.11696	2.1123	2.51977	2.1123	2.13554	1.2495	24.2826	6.60016	24.2826	0.00660016	4.00531	0.769832	1.4453	1.59929	2.55769	1.49066	6.19936	5.46908	1.85504	2.73454
2009.95	14.7097	14.7097	2.16232	2.16232	10.7024	9.10919	10.7024	9.13247	11.4709	9.13247	12.9093	3.59157	1.132	0.233141	-1.15823	0.0011385	-0.424799	0.651704	-9.62244	6.25849	-8.49593	5.889	-1.12651	2.11859	1.32378	2.11859	1.50524	1.2517	0.65512	6.61881	0.65512	0.00661881	3.90169	0.771957	1.69985	1.60299	2.50405	1.49687	1.83234	5.48349	1.83938	2.74175
2010.04	4.86187	4.86187	2.1768	2.1768	10.2067	9.13072	10.2067	9.14719	11.4038	9.14719	6.92653	3.61068	1.16599	0.239941	-1.17988	0.00114406	0.0245518	0.54858	-19.5121	6.27013	-16.212	5.89933	-3.30013	2.12422	-0.857894	2.12422	0.380506	1.25403	-9.28091	6.63744	-9.28091	0.00663744	3.82062	0.774078	1.91413	1.60668	2.49797	1.50306	-4.22383	5.4983	1.75164	2.74915
2010.12	3.21127	3.21127	2.18932	2.18932	11.9114	9.15215	11.9114	9.1644	13.5802	9.1644	2.12049	3.62969	0.497447	0.106232	-1.20153	0.00114963	0.239728	0.473668	-24.3144	6.28167	-19.0602	5.90955	-5.25423	2.12991	-2.8939	2.12991	0.281704	1.25633	-12.1633	6.65601	-12.1633	0.00665601	3.65115	0.776196	2.11449	1.61037	2.46139	1.50926	-8.2507	5.51354	1.6467	2.75677
2010.2	4.24111	4.24111	2.20193	2.20193	12.3133	9.1752	12.3133	9.18579	14.3641	9.18579	-0.719094	3.64871	0.259676	0.0586776	-1.22318	0.0011552	0.571684	0.440919	-20.4716	6.29539	-14.6221	5.92209	-5.84947	2.13561	-3.68748	2.13561	0.698175	1.25908	-7.58656	6.67475	-7.58656	0.00667475	3.60285	0.778309	2.20764	1.61417	2.41715	1.51546	-10.8013	5.52879	1.59488	2.76439
2010.28	8.93793	8.93793	2.21435	2.21435	18.4443	9.20006	18.4443	9.21101	20.7125	9.21101	-1.67817	3.66775	-0.379848	0.0692271	-1.24483	0.00116076	0.687261	0.448925	-20.3151	6.31187	-13.9532	5.93752	-6.36191	2.14139	-4.50389	2.14139	0.719837	1.26237	-1.18362	6.69339	-1.18362	0.00669339	3.64766	0.780417	2.17692	1.61802	2.35465	1.52165	-10.9529	5.5439	1.47537	2.77195
2010.37	5.42253	5.42253	2.22646	2.22646	3.17606	9.22559	3.17606	9.23988	5.4598	9.23988	0.933434	3.6869	-1.06047	0.205351	-1.26648	0.00116633	0.496931	0.513666	-7.95802	6.32921	-2.05002	5.95376	-5.908	2.14747	-4.39645	2.14747	0.835784	1.26584	-4.28503	6.71212	-4.28503	0.00671212	3.64923	0.782521	2.07535	1.6217	2.3105	1.52784	-7.36312	5.55864	1.32194	2.77932
2010.45	10.5479	10.5479	2.24015	2.24015	2.29628	9.25022	2.29628	9.27478	4.40102	9.27478	6.5699	3.70625	-1.80466	0.35419	-1.28813	0.0011719	0.368797	0.674465	-1.28707	6.34523	3.44905	5.96845	-4.73613	2.15398	-3.57127	2.15398	1.22699	1.26905	1.378	6.73087	1.378	0.00673087	3.9235	0.78462	1.97794	1.62681	2.45499	1.53403	-1.35295	5.57309	1.37109	2.78654
2010.53	15.9557	15.9557	2.25215	2.25215	9.87714	9.2735	9.87714	9.31149	11.7026	9.31149	11.54	3.72609	-2.89058	0.571373	-1.30978	0.00117747	0.20888	0.840278	11.8515	6.3595	13.6746	5.98139	-1.82311	2.16013	-0.948789	2.16013	1.60336	1.2719	21.9375	6.74941	21.9375	0.00674941	4.72458	0.786718	1.89392	1.63077	2.90186	1.54022	3.5223	5.58741	1.3879	2.7937
2010.62	17.5054	17.5054	2.26292	2.26292	7.91774	9.29787	7.91774	9.34539	9.51283	9.34539	15.281	3.74579	-2.58007	0.509271	-1.33143	0.00118303	0.0486655	0.941231	18.1546	6.37522	18.9531	5.99587	-0.798457	2.16631	-0.106537	2.16631	2.17814	1.27504	26.121	6.76809	26.121	0.00676809	5.45891	0.788814	1.82406	1.63446	3.25447	1.5464	5.98302	5.60211	1.34065	2.80105
2010.7	13.7847	13.7847	2.27513	2.27513	7.93543	9.32473	7.93543	9.37241	9.4224	9.37241	16.6516	3.76503	-1.26355	0.245967	-1.35307	0.0011886	-0.174046	0.944172	17.9448	6.3941	19.2191	6.01367	-1.2743	2.17262	-0.639482	2.17262	2.45652	1.27882	25.7062	6.7872	25.7062	0.0067872	5.63276	0.790907	1.88514	1.6382	3.28545	1.55258	5.81416	5.61721	1.29761	2.80861
2010.79	21.7705	21.7705	2.28591	2.28591	23.4313	9.35127	23.4313	9.3964	24.9555	9.3964	18.0537	3.78416	-0.194867	0.0322311	-1.37472	0.00119417	-0.532128	0.919831	15.4075	6.41277	15.1888	6.03115	0.218735	2.17919	0.914044	2.17919	2.25039	1.28255	38.3066	6.80608	38.3066	0.00680608	5.53939	0.792996	2.08554	1.64196	3.19262	1.55877	6.11921	5.63173	1.31178	2.81587
2010.87	16.5704	16.5704	2.29688	2.29688	16.7732	9.37783	16.7732	9.4154	18.5263	9.4154	17.1631	3.80336	0.764275	0.159598	-1.39637	0.00119974	-0.674364	0.840226	2.61528	6.43118	3.44141	6.04848	-0.826125	2.1854	-0.0108688	2.1854	1.70794	1.28624	18.7141	6.82522	18.7141	0.00682522	5.50987	0.795081	2.3556	1.64562	3.14286	1.56494	3.94963	5.646	1.44085	2.823
2010.95	7.52724	7.52724	2.30755	2.30755	9.84663	9.40394	9.84663	9.43168	11.9684	9.43168	12.9741	3.82268	1.32758	0.272258	-1.41802	0.0012053	-0.564946	0.722859	-7.91739	6.44956	-4.34584	6.06592	-3.57155	2.19121	-2.64339	2.19121	1.21266	1.28991	1.36429	6.84377	1.36429	0.00684377	5.36684	0.797163	2.5959	1.64927	3.09886	1.57112	-1.005	5.6603	1.58988	2.83015
2011.04	1.40251	1.40251	2.31881	2.31881	15.0794	9.4297	15.0794	9.44921	17.5636	9.44921	8.44762	3.84207	1.48208	0.303158	-1.43967	0.00121087	-0.254215	0.606988	-25.4015	6.4694	-20.8166	6.08489	-4.58488	2.1971	-3.60754	2.1971	0.775477	1.29388	-10.5763	6.86046	-10.5763	0.00686046	5.32606	0.79924	2.80246	1.65291	3.08693	1.5773	-6.0415	5.6749	1.7916	2.83745
2011.12	-4.14925	-4.14925	2.33051	2.33051	0.270817	9.45549	0.270817	9.46884	2.99769	9.46884	3.1279	3.8614	1.20681	0.248105	-1.46132	0.00121644	0.18913	0.502584	-28.3706	6.48798	-22.5518	6.10263	-5.8188	2.20268	-4.90373	2.20268	-0.142556	1.2976	-27.9107	6.8784	-27.9107	0.0068784	5.15255	0.801315	2.87966	1.65653	3.04989	1.58347	-11.1115	5.68969	1.95044	2.84484
2011.2	1.4063	1.4063	2.34357	2.34357	7.61892	9.48069	7.61892	9.49136	10.4152	9.49136	-1.62017	3.88068	0.849554	0.176653	-1.48297	0.001222	0.586181	0.449777	-33.5078	6.50541	-28.3669	6.11899	-5.14092	2.20869	-4.39978	2.20869	-0.273721	1.30108	-25.3027	6.89661	-25.3027	0.00689661	5.09243	0.803385	2.88119	1.66017	2.99417	1.58965	-15.4598	5.70481	2.02225	2.85241
2011.28	-4.12768	-4.12768	2.35733	2.35733	2.2063	9.50382	2.2063	9.51483	4.86353	9.51483	-2.88131	3.89992	0.350523	0.076847	-1.50462	0.00122757	0.814014	0.457599	-28.6909	6.52008	-22.4079	6.13251	-6.28304	2.21443	-5.7548	2.21443	0.236784	1.30402	-25.6706	6.91456	-25.6706	0.00691456	5.04587	0.805451	2.78169	1.66375	2.93346	1.59582	-16.07	5.71993	2.07714	2.85997
2011.37	2.23047	2.23047	2.36798	2.36798	2.0847	9.52464	2.0847	9.53881	4.32318	9.53881	0.518708	3.91919	-0.488956	0.0910488	-1.52627	0.00123314	0.534698	0.519646	-13.2487	6.53313	-7.11866	6.14445	-6.13002	2.21982	-5.76317	2.21982	0.0724965	1.30663	-10.6293	6.93087	-10.6293	0.00693087	5.01545	0.807514	2.59967	1.66734	2.90036	1.60199	-11.4617	5.73476	1.95386	2.86738
2011.45	6.75108	6.75108	2.37785	2.37785	7.04448	9.54463	7.04448	9.57022	8.54032	9.57022	8.04059	3.93861	-1.38025	0.269308	-1.54792	0.00123871	0.265872	0.699323	-4.73622	6.54489	0.0136445	6.15486	-4.74987	2.2256	-4.43368	2.2256	0.177572	1.30898	2.57413	6.94726	2.57413	0.00694726	5.17052	0.809573	2.38042	1.67095	3.10258	1.60816	-3.15294	5.74918	1.92025	2.87459
2011.53	11.5805	11.5805	2.38721	2.38721	9.92698	9.56483	9.92698	9.6041	10.4851	9.6041	14.5421	3.9582	-1.91177	0.375611	-1.56957	0.00124427	0.0730718	0.867683	6.5527	6.55693	6.04328	6.16526	0.50942	2.23225	0.893002	2.23225	1.71304	1.31139	16.5528	6.96366	16.5528	0.00696366	5.96353	0.811629	2.23792	1.67453	3.55471	1.61432	2.76224	5.7636	1.93545	2.8818
2011.62	18.9066	18.9066	2.39793	2.39793	12.6345	9.58751	12.6345	9.63567	12.3553	9.63567	19.535	3.97779	-1.84274	0.361805	-1.59122	0.00124984	-0.115947	0.962236	18.5576	6.57077	14.925	6.1772	3.63258	2.2399	4.14348	2.2399	2.49868	1.31415	31.0761	6.98178	31.0761	0.00698178	6.7082	0.813684	2.14994	1.67818	3.88146	1.62049	6.79537	5.77804	1.84277	2.88902
2011.7	20.4062	20.4062	2.4101	2.4101	18.1391	9.6112	18.1391	9.66137	17.3635	9.66137	22.1469	3.99716	-0.83488	0.160234	-1.61286	0.00125541	-0.429584	0.983264	21.964	6.58619	17.6304	6.19091	4.33357	2.24731	5.01787	2.24731	2.81943	1.31724	39.6734	6.99981	39.6734	0.00699981	6.77768	0.815735	2.19635	1.68172	3.89452	1.62665	8.32168	5.79253	1.79152	2.89626
2011.79	19.0526	19.0526	2.42202	2.42202	13.6466	9.63408	13.6466	9.67973	12.7954	9.67973	22.0351	4.01649	0.211607	0.0490639	-1.63451	0.00126098	-0.524346	0.939004	20.8726	6.60032	16.7127	6.20391	4.15982	2.25295	5.09707	2.25295	2.58217	1.32006	33.9948	7.01792	33.9948	0.00701792	6.69135	0.817783	2.31822	1.68525	3.80347	1.63282	7.14118	5.8068	1.86927	2.9034
2011.87	16.5053	16.5053	2.43422	2.43422	16.5392	9.65681	16.5392	9.69439	15.9838	9.69439	20.1737	4.03594	1.02097	0.210937	-1.65616	0.00126654	-0.526884	0.852811	6.91615	6.61434	5.682	6.21702	1.23415	2.25793	2.45904	2.25793	1.94282	1.32287	22.9285	7.03593	22.9285	0.00703593	6.57203	0.819827	2.5109	1.68876	3.76774	1.63898	4.27441	5.82085	2.02768	2.91042
2011.95	16.4624	16.4624	2.44588	2.44588	13.3272	9.68117	13.3272	9.71037	13.3053	9.71037	16.7153	4.05547	1.37413	0.281568	-1.67781	0.00127211	-0.45101	0.752515	-6.90535	6.63071	-6.70766	6.2326	-0.197691	2.26296	1.27003	2.26296	0.379312	1.32614	5.97088	7.05399	5.97088	0.00705399	6.55055	0.821868	2.72625	1.69226	3.72817	1.64514	0.163721	5.83535	2.17245	2.91767
2012.04	11.2237	11.2237	2.45881	2.45881	17.9126	9.70844	17.9126	9.72938	18.5635	9.72938	11.7829	4.07508	1.6173	0.330202	-1.69946	0.00127768	-0.126389	0.637984	-16.3557	6.65141	-15.0446	6.25279	-1.31113	2.26802	0.329953	2.26802	0.249654	1.33028	1.43052	7.07195	1.43052	0.00707195	6.49057	0.823905	2.91849	1.6958	3.71731	1.65129	-5.32301	5.8498	2.36219	2.9249
2012.12	5.72397	5.72397	2.47085	2.47085	10.4756	9.737	10.4756	9.75266	11.8574	9.75266	7.13078	4.09464	1.31574	0.26989	-1.72111	0.00128324	0.123122	0.552524	-25.0504	6.67399	-20.8706	6.27504	-4.1798	2.2729	-2.4485	2.2729	-0.644228	1.3348	-14.4517	7.08992	-14.4517	0.00708992	6.36721	0.825938	3.02622	1.69934	3.6641	1.65745	-9.71612	5.86447	2.47364	2.93224
2012.2	13.6008	13.6008	2.48257	2.48257	17.4206	9.76352	17.4206	9.77725	19.444	9.77725	3.87966	4.11413	0.933378	0.193418	-1.74276	0.00128881	0.269716	0.517954	-23.291	6.69377	-16.9539	6.29427	-6.33712	2.27787	-4.60206	2.27787	-0.318604	1.33875	-5.60068	7.10773	-5.60068	0.00710773	6.27659	0.827969	3.02078	1.70288	3.63063	1.6636	-12.5368	5.87935	2.55505	2.93968
2012.29	6.9933	6.9933	2.49284	2.49284	4.17142	9.78948	4.17142	9.80315	6.59085	9.80315	3.69758	4.13358	0.210517	0.0488458	-1.76441	0.00129438	0.290427	0.517529	-19.43	6.71255	-11.5479	6.31231	-7.88203	2.28323	-6.16069	2.28323	-0.514277	1.34251	-14.9681	7.1257	-14.9681	0.0071257	6.16201	0.829995	2.92234	1.70757	3.56928	1.66976	-11.6742	5.89452	2.50763	2.94726
2012.37	5.46662	5.46662	2.50293	2.50293	10.1253	9.81535	10.1253	9.83313	12.6034	9.83313	6.63518	4.15304	-0.406102	0.0744781	-1.78606	0.00129995	0.18247	0.591012	-10.8054	6.73148	-3.00341	6.33041	-7.80203	2.28882	-6.03876	2.28882	-0.263975	1.3463	-0.497633	7.14341	-0.497633	0.00714341	6.16842	0.832018	2.78534	1.71106	3.51508	1.67591	-7.83037	5.90921	2.40282	2.9546
2012.45	5.54547	5.54547	2.51295	2.51295	13.3825	9.83957	13.3825	9.86994	15.5798	9.86994	13.7737	4.17257	-0.852201	0.163698	-1.80771	0.00130551	0.0617903	0.773698	-2.0173	6.74803	4.88261	6.34601	-6.89991	2.29437	-5.03736	2.29437	0.524068	1.34961	11.427	7.16108	11.427	0.00716108	6.47752	0.834038	2.64616	1.7146	3.70015	1.68206	-0.698856	5.92352	2.50094	2.96176
2012.54	19.7612	19.7612	2.52458	2.52458	20.8132	9.86334	20.8132	9.90936	22.4841	9.90936	19.253	4.19236	-1.93942	0.381142	-1.82936	0.00131108	0.0294305	0.953957	14.3321	6.76387	18.7054	6.36078	-4.37331	2.3001	-2.39148	2.3001	1.51994	1.35277	35.1747	7.17882	35.1747	0.00717882	7.47937	0.836057	2.49892	1.71808	4.16628	1.68821	4.41741	5.93784	2.63044	2.96892
2012.62	26.6505	26.6505	2.53424	2.53424	24.4078	9.88526	24.4078	9.94138	25.4863	9.94138	23.8587	4.21208	-1.60956	0.31517	-1.85101	0.00131665	-0.082237	1.05482	20.1368	6.77712	21.8219	6.37277	-1.68515	2.30589	0.394281	2.30589	1.97417	1.35542	44.4623	7.19645	44.4623	0.00719645	8.3977	0.838076	2.47935	1.72156	4.436	1.69435	7.52576	5.95432	2.62945	2.97716
2012.7	29.8166	29.8166	2.54197	2.54197	31.4362	9.90642	31.4362	9.96445	32.0529	9.96445	25.9095	4.23164	-0.594345	0.112127	-1.87265	0.00132222	-0.335398	1.07384	22.1487	6.78928	22.1009	6.38361	0.0478079	2.31168	2.19615	2.31168	2.46619	1.35786	53.2495	7.21407	53.2495	0.00721407	8.55355	0.840091	2.55266	1.72545	4.42707	1.7005	8.43573	5.96897	2.53486	2.98449
2012.79	30.5408	30.5408	2.55051	2.55051	23.6408	9.92841	23.6408	9.98143	24.0588	9.98143	26.9024	4.2512	0.3773	0.0822025	-1.8943	0.00132778	-0.623637	1.02739	18.0236	6.80251	17.4215	6.39561	0.602098	2.31739	2.79701	2.31739	2.51863	1.3605	41.0408	7.23182	41.0408	0.00723182	8.41983	0.842103	2.69939	1.72888	4.32489	1.70664	8.54015	5.98347	2.54084	2.99174
2012.87	29.0727	29.0727	2.55991	2.55991	28.0298	9.95124	28.0298	9.99661	28.5451	9.99661	25.1358	4.27094	1.39996	0.286733	-1.91595	0.00133335	-0.710617	0.951288	7.09935	6.81579	7.41308	6.40756	-0.31373	2.32338	1.86928	2.32338	2.47165	1.36316	34.4185	7.25067	34.4185	0.00725067	8.28688	0.844112	2.90329	1.73231	4.30515	1.71278	5.63806	5.9977	2.60247	2.99885
2012.95	27.9738	27.9738	2.5705	2.5705	30.8782	9.9736	30.8782	10.0092	31.7267	10.0092	21.3184	4.29078	1.74608	0.355959	-1.9376	0.00133892	-0.593478	0.8436	-4.96704	6.82994	-3.27715	6.42061	-1.68989	2.32892	0.394918	2.32892	2.29291	1.36599	25.3177	7.26805	25.3177	0.00726805	8.17209	0.846118	3.13081	1.73582	4.27061	1.71893	1.40242	6.01198	2.59644	3.00599
2013.04	28.0038	28.0038	2.58169	2.58169	31.9046	9.99677	31.9046	10.0237	33.2203	10.0237	15.9805	4.31058	1.55427	0.317597	-1.95925	0.00134448	-0.262091	0.734344	-17.1294	6.84556	-14.1653	6.43527	-2.96411	2.33429	-1.01642	2.33429	1.60924	1.36911	14.5131	7.28518	14.5131	0.00728518	8.06644	0.848121	3.37123	1.73923	4.28414	1.72506	-3.92176	6.02646	2.62619	3.01323
2013.12	18.7124	18.7124	2.59151	2.59151	21.2249	10.0247	21.2249	10.0443	23.0485	10.0443	10.3044	4.33033	1.23575	0.253892	-1.9809	0.00135005	0.147333	0.626138	-21.9052	6.86371	-17.8287	6.45276	-4.07651	2.33932	-2.21668	2.33932	1.19996	1.37274	-0.532913	7.30647	-0.532913	0.00730647	7.93247	0.850121	3.50668	1.74271	4.25625	1.7312	-9.27185	6.04127	2.6451	3.02064
2013.2	12.3903	12.3903	2.60176	2.60176	13.3294	10.0501	13.3294	10.0662	15.606	10.0662	7.15544	4.35007	1.08789	0.224321	-2.00255	0.00135562	0.33087	0.569507	-20.2538	6.88368	-14.2554	6.47195	-5.99842	2.34498	-4.14976	2.34498	1.22005	1.37674	-6.59348	7.32247	-6.59348	0.00732247	7.88587	0.852118	3.5513	1.74614	4.23559	1.73734	-12.2533	6.0561	2.64807	3.02805
2013.28	7.52267	7.52267	2.61245	2.61245	16.207	10.076	16.207	10.0917	18.7744	10.0917	5.61507	4.36977	0.699839	0.14671	-2.0242	0.00136119	0.581256	0.561893	-16.4012	6.9046	-9.43684	6.49208	-6.9644	2.35084	-5.06511	2.35084	0.465061	1.38092	0.387027	7.33841	0.387027	0.00733841	7.89352	0.854111	3.53961	1.74954	4.21171	1.74347	-13.3471	6.07081	2.61753	3.03541
2013.37	12.4663	12.4663	2.62359	2.62359	15.333	10.1011	15.333	10.1208	17.9312	10.1208	8.12791	4.38944	-0.0538733	0.00403224	-2.04585	0.00136675	0.427523	0.630595	-9.34978	6.92298	-1.06225	6.50959	-8.28753	2.35648	-6.27085	2.35648	-0.538392	1.3846	6.41073	7.35562	6.41073	0.00735562	7.81082	0.856101	3.45305	1.75332	4.18218	1.74961	-9.83832	6.08506	2.57405	3.04253
2013.45	17.0049	17.0049	2.63426	2.63426	20.2436	10.1257	20.2436	10.1585	22.5842	10.1585	14.0206	4.40922	-1.08695	0.210647	-2.0675	0.00137232	0.234798	0.815811	3.10038	6.9386	9.43914	6.52399	-6.33876	2.36255	-4.16095	2.36255	0.105265	1.38772	23.5787	7.3746	23.5787	0.0073746	7.92597	0.858088	3.30405	1.75673	4.29864	1.75574	-2.99089	6.09902	2.56981	3.04951
2013.53	19.9809	19.9809	2.64193	2.64193	15.4044	10.1487	15.4044	10.1974	17.2894	10.1974	19.6044	4.42924	-2.01635	0.396527	-2.08915	0.00137789	0.0796009	0.995627	13.3087	6.95216	18.2968	6.53619	-4.98808	2.3687	-2.64411	2.3687	1.23329	1.39043	28.7928	7.39349	28.7928	0.00739349	8.41425	0.860072	3.2309	1.76012	4.62208	1.76187	2.73585	6.11322	2.61764	3.05661
2013.62	24.6487	24.6487	2.64982	2.64982	25.9438	10.1715	25.9438	10.2308	27.3334	10.2308	24.3129	4.44915	-1.59785	0.312828	-2.1108	0.00138345	-0.147839	1.0993	24.2174	6.9655	26.5076	6.54808	-2.29022	2.37504	0.193537	2.37504	2.32275	1.3931	50.0133	7.41228	50.0133	0.00741228	8.9399	0.862055	3.24481	1.76348	4.82146	1.768	6.29866	6.12762	2.60589	3.06381
2013.7	27.827	27.827	2.65818	2.65818	26.3166	10.1926	26.3166	10.2527	27.3394	10.2527	26.5982	4.46893	-0.746252	0.142508	-2.13245	0.00138902	-0.45522	1.10826	30.5312	6.97761	31.5804	6.55851	-1.0492	2.38181	1.52238	2.38181	2.4353	1.39552	56.3926	7.42981	56.3926	0.00742981	8.84315	0.864034	3.33822	1.76684	4.85719	1.77413	7.78482	6.1419	2.52105	3.07095
2013.79	28.7709	28.7709	2.66704	2.66704	29.9201	10.2137	29.9201	10.2674	30.8118	10.2674	27.0252	4.4887	0.301013	0.066945	-2.15409	0.00139459	-0.764293	1.04868	20.5768	6.98821	21.508	6.56763	-0.931181	2.38774	1.65542	2.38774	2.69123	1.39764	49.7326	7.44876	49.7326	0.00744876	8.69224	0.866011	3.53839	1.77021	4.79103	1.78026	7.15411	6.15598	2.5484	3.07799
2013.87	16.7784	16.7784	2.6784	2.6784	18.7713	10.2344	18.7713	10.2794	19.7896	10.2794	24.9394	4.50859	1.19629	0.246001	-2.17574	0.00140016	-0.883527	0.96136	8.43849	6.99879	9.48771	6.57669	-1.04922	2.39378	1.44199	2.39378	2.35224	1.39976	26.3263	7.46722	26.3263	0.00746722	8.6755	0.867984	3.78318	1.77367	4.7747	1.78638	3.89472	6.16991	2.61499	3.08495
2013.95	18.7431	18.7431	2.68796	2.68796	19.2937	10.2562	19.2937	10.292	20.689	10.292	20.7034	4.52857	1.55332	0.317406	-2.19739	0.00140572	-0.699231	0.856826	-4.70166	7.01121	-3.35612	6.58768	-1.34555	2.3999	0.951865	2.3999	2.18025	1.40224	13.8928	7.48554	13.8928	0.00748554	8.55611	0.869954	4.03104	1.77702	4.74782	1.79251	-0.872724	6.18364	2.68787	3.09182
2014.04	11.119	11.119	2.69866	2.69866	21.3378	10.2774	21.3378	10.3051	23.3154	10.3051	16.2861	4.54858	1.59533	0.325808	-2.21904	0.00141129	-0.428644	0.754955	-14.9914	7.0227	-11.8109	6.5976	-3.18054	2.40624	-1.12251	2.40624	1.29978	1.40454	5.91768	7.5038	5.91768	0.0075038	8.45027	0.871922	4.24492	1.7811	4.73106	1.79863	-5.54889	6.19782	2.81345	3.09891
2014.12	10.7515	10.7515	2.70923	2.70923	18.6562	10.2983	18.6562	10.3197	21.2668	10.3197	11.8581	4.56854	1.30317	0.267377	-2.24069	0.00141686	-0.0531352	0.664898	-23.3298	7.03384	-16.6828	6.6072	-6.64705	2.41243	-4.82636	2.41243	0.751015	1.40677	-4.72674	7.52192	-4.72674	0.00752192	8.37539	0.873887	4.41931	1.78489	4.70935	1.80475	-9.84486	6.21223	2.89571	3.10612
2014.2	11.8107	11.8107	2.71961	2.71961	24.8768	10.3199	24.8768	10.3375	27.9201	10.3375	8.30308	4.58843	0.709927	0.148728	-2.26234	0.00142243	0.351574	0.603772	-26.6131	7.04563	-17.362	6.61756	-9.25108	2.41844	-7.61757	2.41844	0.571087	1.40913	-1.38474	7.54046	-1.38474	0.00754046	8.32878	0.875848	4.49598	1.78871	4.6644	1.81087	-12.8447	6.2269	2.94866	3.11345
2014.28	19.7337	19.7337	2.73054	2.73054	24.4014	10.3422	24.4014	10.36	27.4903	10.36	7.10374	4.60829	0.175713	0.0418851	-2.28399	0.00142799	0.569505	0.606129	-20.2782	7.05876	-11.428	6.6292	-8.85023	2.42481	-7.33444	2.42481	0.707662	1.41175	4.69273	7.55882	4.69273	0.00755882	8.25276	0.877807	4.48159	1.79205	4.62615	1.81699	-13.4343	6.24127	3.0018	3.12064
2014.37	12.1997	12.1997	2.74056	2.74056	17.4267	10.3638	17.4267	10.386	20.1841	10.386	9.34179	4.62818	-0.399631	0.0731838	-2.30564	0.00143356	0.54063	0.678804	-14.564	7.07058	-8.18979	6.63949	-6.37422	2.4311	-4.88972	2.4311	0.562749	1.41412	3.40329	7.57729	3.40329	0.00757729	8.21692	0.879763	4.40367	1.79535	4.61004	1.82311	-10.5284	6.25527	3.03915	3.12763
2014.45	16.6856	16.6856	2.75099	2.75099	19.6448	10.3836	19.6448	10.4183	21.8123	10.4183	15.877	4.64821	-1.36997	0.267251	-2.32729	0.00143913	0.263389	0.850086	-1.70322	7.07972	3.99388	6.64662	-5.6971	2.43823	-4.13861	2.43823	0.906261	1.41594	18.205	7.59583	18.205	0.00759583	8.36239	0.881715	4.29256	1.79884	4.71489	1.82922	-3.18921	6.26951	3.06633	3.13475
2014.53	23.7058	23.7058	2.7605	2.7605	28.5085	10.4028	28.5085	10.4528	29.8938	10.4528	22.4643	4.66838	-1.8834	0.369938	-2.34894	0.00144469	0.0373974	1.02132	5.71372	7.08802	10.5819	6.65289	-4.8682	2.44522	-3.14123	2.44522	0.992825	1.4176	34.2596	7.6143	34.2596	0.0076143	8.98635	0.883666	4.18946	1.80215	5.12015	1.83534	2.90083	6.28324	3.15088	3.14162
2014.62	30.4407	30.4407	2.76924	2.76924	35.4554	10.4214	35.4554	10.4819	35.9359	10.4819	26.8806	4.68859	-1.99123	0.391503	-2.37059	0.00145026	-0.103179	1.12479	13.6427	7.09558	15.6744	6.65862	-2.03166	2.45155	-0.0658301	2.45155	0.897969	1.41912	48.9949	7.63275	48.9949	0.00763275	9.64543	0.885616	4.11547	1.80545	5.35388	1.84145	6.54226	6.297	3.21479	3.1485
2014.7	25.577	25.577	2.77872	2.77872	35.5753	10.4408	35.5753	10.5032	35.2067	10.5032	29.4159	4.70859	-0.94774	0.182806	-2.39224	0.00145583	-0.411049	1.14325	20.3846	7.10425	19.2628	6.66533	1.12175	2.45841	3.34624	2.45841	1.4751	1.42085	55.5488	7.65119	55.5488	0.00765119	9.65702	0.887563	4.20079	1.80874	5.39458	1.84756	7.873	6.31128	3.23829	3.15564
2014.79	22.668	22.668	2.78915	2.78915	32.4707	10.461	32.4707	10.5175	31.5187	10.5175	30.8464	4.72856	0.227653	0.052273	-2.41388	0.0014614	-0.772831	1.08908	17.8386	7.11384	15.2489	6.673	2.58965	2.46533	4.99891	2.46533	2.38344	1.42277	49.5365	7.66973	49.5365	0.00766973	9.55327	0.889508	4.32873	1.81204	5.3251	1.85367	8.12276	6.32652	3.28889	3.16326
2014.87	15.5941	15.5941	2.79754	2.79754	24.1119	10.4808	24.1119	10.5281	22.9413	10.5281	28.8966	4.74864	1.11826	0.230394	-2.43553	0.00146696	-0.881479	0.996878	2.39004	7.12316	0.367993	6.68065	2.02205	2.47152	4.47435	2.47152	2.38974	1.42463	25.6205	7.68814	25.6205	0.00768814	9.51892	0.891449	4.6191	1.81532	5.3008	1.85978	4.95425	6.34034	3.38531	3.17017
2014.95	19.4836	19.4836	2.80567	2.80567	36.266	10.4993	36.266	10.5381	35.2213	10.5381	25.1641	4.76881	1.50811	0.308365	-2.45718	0.00147253	-0.769831	0.903044	-9.71625	7.1325	-11.3247	6.6885	1.60845	2.47719	3.94392	2.47719	2.02826	1.4265	25.78	7.70477	25.78	0.00770477	9.30344	0.893388	4.89946	1.81872	5.26493	1.86589	0.736706	6.35406	3.45144	3.17703
2015.04	23.3119	23.3119	2.81347	2.81347	32.1207	10.5189	32.1207	10.5511	31.4473	10.5511	20.6299	4.789	1.53431	0.313605	-2.47883	0.0014781	-0.691873	0.823957	-18.0862	7.14337	-17.198	6.6979	-0.888219	2.48312	1.18685	2.48312	1.11247	1.42867	13.3426	7.72136	13.3426	0.00772136	9.2485	0.895324	5.10971	1.82219	5.26565	1.872	-4.09344	6.36809	3.56516	3.18404
2015.12	19.3571	19.3571	2.82491	2.82491	21.6842	10.5423	21.6842	10.5675	21.4422	10.5675	16.5338	4.80911	0.935436	0.19383	-2.50048	0.00148367	-0.482846	0.729901	-22.4468	7.15552	-19.2717	6.70844	-3.17507	2.48962	-1.46369	2.48962	0.333561	1.4311	-1.24548	7.74195	-1.24548	0.00774195	9.12595	0.897258	5.21584	1.85738	5.24868	1.87811	-7.64873	6.38263	3.65664	3.19132
2015.2	24.6941	24.6941	2.83736	2.83736	31.6253	10.5637	31.6253	10.585	31.6587	10.585	13.1864	4.82922	0.573829	0.121508	-2.52213	0.00148923	-0.184046	0.671419	-23.4904	7.16933	-18.6621	6.72064	-4.82835	2.49646	-3.53021	2.49646	0.311409	1.43387	7.95087	7.7584	7.95087	0.0077584	9.10623	0.899188	5.31596	1.90825	5.2079	1.88421	-10.7656	6.397	3.74807	3.1985
2015.28	23.0779	23.0779	2.85112	2.85112	31.7209	10.5869	31.7209	10.6074	31.7168	10.6074	11.3235	4.84933	0.270518	0.0608459	-2.54378	0.0014948	0.195346	0.65837	-18.6722	7.18533	-13.801	6.73539	-4.87115	2.5027	-3.93558	2.5027	0.299458	1.43707	13.2441	7.7752	13.2441	0.0077752	9.0709	0.901116	5.28602	1.91136	5.15012	1.89032	-12.2808	6.41142	3.82677	3.20571
2015.37	24.722	24.722	2.85993	2.85993	24.9852	10.6112	24.9852	10.6368	24.6226	10.6368	13.3042	4.86947	-0.50506	0.0942695	-2.56543	0.00150037	0.190858	0.737394	-9.93393	7.20277	-8.00685	6.7516	-1.92707	2.50914	-1.23526	2.50914	-0.0846794	1.44055	15.2421	7.79218	15.2421	0.00779218	9.03387	0.90304	5.16714	1.91524	5.14096	1.89642	-9.38908	6.42598	3.85641	3.21299
2015.45	28.5292	28.5292	2.8683	2.8683	25.428	10.6373	25.428	10.6784	24.4713	10.6784	19.7251	4.88975	-1.46777	0.286812	-2.58708	0.00150593	0.0609445	0.935059	-2.54702	7.22087	-0.527034	6.76844	-2.01998	2.51578	-1.47147	2.51578	0.216366	1.44417	22.9419	7.81103	22.9419	0.00781103	9.11884	0.904962	5.03611	1.91841	5.28035	1.90253	-2.0736	6.43994	3.83117	3.21997
2015.53	32.87	32.87	2.87636	2.87636	35.674	10.6652	35.674	10.7224	33.9248	10.7224	26.4115	4.91019	-2.05857	0.404971	-2.60873	0.0015115	-0.0361291	1.10607	5.5054	7.24161	5.89729	6.78816	-0.391894	2.52225	0.1204	2.52225	0.743948	1.44832	41.1433	7.82982	41.1433	0.00782982	9.9125	0.906882	4.9315	1.92154	5.76369	1.90863	3.99258	6.45361	3.86982	3.22681
2015.62	34.378	34.378	2.88743	2.88743	33.7224	10.693	33.7224	10.7578	31.0721	10.7578	30.5233	4.93068	-2.15797	0.424851	-2.63038	0.00151707	-0.235106	1.17892	19.4541	7.2622	16.2316	6.80781	3.22249	2.5285	3.83865	2.5285	1.57878	1.45244	52.9414	7.84862	52.9414	0.00784862	10.4766	0.908801	4.89701	1.92528	5.96656	1.91473	7.50519	6.46743	3.83591	3.23371
2015.7	35.8075	35.8075	2.89589	2.89589	42.3203	10.722	42.3203	10.788	38.9103	10.788	34.415	4.95096	-1.21325	0.235907	-2.65203	0.00152264	-0.747775	1.19163	21.3318	7.28459	14.0345	6.82946	7.29727	2.53452	8.12201	2.53452	2.24776	1.45692	62.9043	7.86743	62.9043	0.00786743	10.5002	0.910716	4.86819	1.92859	5.96335	1.92083	10.5126	6.48131	3.78389	3.24065
2015.79	40.5529	40.5529	2.90492	2.90492	44.2094	10.7531	44.2094	10.8157	40.4203	10.8157	35.7349	4.97118	-0.59093	0.111444	-2.67367	0.0015282	-1.17474	1.16134	14.7442	7.31023	7.62107	6.85455	7.12317	2.54058	8.17592	2.54058	2.4945	1.46205	57.7789	7.88611	57.7789	0.00788611	10.2907	0.91263	5.00254	1.93167	5.89185	1.92693	11.3067	6.49503	3.83401	3.24752
2015.87	43.2261	43.2261	2.91455	2.91455	44.6969	10.7829	44.6969	10.8346	40.9389	10.8346	32.2142	4.9914	0.0723987	0.0212222	-2.69532	0.00153377	-1.20214	1.05805	1.15188	7.33398	-4.06982	6.87777	5.2217	2.54627	6.44856	2.54627	2.40708	1.4668	44.6467	7.90461	44.6467	0.00790461	10.2046	0.914541	5.21833	1.93474	5.85704	1.93303	6.96918	6.509	3.89263	3.2545
2015.95	44.207	44.207	2.92468	2.92468	49.6115	10.8099	49.6115	10.8539	46.213	10.8539	28.8457	5.01165	0.527132	0.112169	-2.71697	0.00153934	-1.33245	0.976332	-12.6005	7.35392	-17.8609	6.89694	5.2604	2.55193	6.55444	2.55193	1.9787	1.47078	35.6785	7.92294	35.6785	0.00792294	10.1129	0.91645	5.51155	1.93781	5.8181	1.93913	2.99236	6.52274	3.8837	3.26137
2016.04	27.1431	27.1431	2.93788	2.93788	34.6734	10.8343	34.6734	10.869	31.9107	10.869	24.4986	5.03196	0.864934	0.179729	-2.73862	0.0015449	-1.05199	0.867969	-20.4174	7.37034	-23.8036	6.91251	3.38627	2.55718	4.60083	2.55718	0.628451	1.47407	13.204	7.94101	13.204	0.00794101	10.0459	0.918356	5.78163	1.94093	5.83086	1.94523	-1.86021	6.53654	3.83547	3.26827
2016.12	39.8163	39.8163	2.94854	2.94854	40.063	10.8574	40.063	10.8856	38.0916	10.8856	20.1966	5.05223	0.293079	0.0653581	-2.76027	0.00155047	-0.768491	0.784349	-23.4343	7.38477	-23.5936	6.92593	0.159332	2.56249	1.1613	2.56249	0.273809	1.47695	15.8602	7.9591	15.8602	0.0079591	9.99264	0.920259	5.96211	1.94404	5.81013	1.95132	-5.64062	6.55051	3.77921	3.27525
2016.2	34.0594	34.0594	2.95944	2.95944	38.5055	10.8825	38.5055	10.9062	37.2671	10.9062	16.5827	5.07252	-0.26455	0.0461676	-2.78192	0.00155604	-0.46997	0.719234	-18.1797	7.40188	-15.9592	6.94238	-2.22045	2.56733	-1.4735	2.56733	0.463597	1.48038	19.8558	7.97749	19.8558	0.00797749	9.88355	0.92216	6.05634	1.94719	5.79633	1.95742	-8.42542	6.56469	3.53644	3.28234
2016.29	30.3342	30.3342	2.97041	2.97041	27.3102	10.907	26.0043	10.9296	25.2892	10.9296	14.3728	5.09285	-0.610247	0.115307	-2.80357	0.00156161	-0.0923264	0.703532	-8.80355	7.41766	-6.68051	6.95751	-2.12305	2.57191	-1.58383	2.57191	0.579205	1.48353	17.1084	7.99625	18.4143	0.00799625	9.79221	0.924058	6.06582	1.95037	5.76367	1.96351	-9.92048	6.57875	3.28187	3.28938
2016.37	28.8934	28.8934	2.98145	2.98145	31.413	10.9308	29.8545	10.959	29.4242	10.959	16.3238	5.11322	-0.944108	0.182079	-2.82522	0.00156717	-0.0355565	0.786031	0.071116	7.43236	2.40048	6.9711	-2.32936	2.57756	-1.93714	2.57756	0.787235	1.48647	29.8901	8.01509	31.4486	0.00801509	9.78327	0.925953	5.96556	1.95346	5.79583	1.9696	-7.33545	6.59242	3.0587	3.29621
2016.45	35.6688	35.6688	2.99477	2.99477	42.9091	10.952	41.0737	10.9951	40.6928	10.9951	22.1127	5.13373	-1.65485	0.324228	-2.84687	0.00157274	-0.176335	0.972897	9.84576	7.44361	12.2798	6.9809	-2.43407	2.5835	-2.14199	2.5835	1.38511	1.48872	50.7431	8.0336	52.5785	0.0080336	9.96811	0.927846	5.79403	1.95688	6.01117	1.9757	-1.03107	6.60581	3.0253	3.30291
2016.54	35.1302	35.1302	3.00946	3.00946	40.7851	10.9726	38.8247	11.032	38.279	11.032	27.063	5.15452	-2.58213	0.509683	-2.86852	0.00157831	-0.282838	1.14353	21.9222	7.45416	22.9201	6.99015	-0.997871	2.58887	-0.759468	2.58887	2.32075	1.49083	60.4641	8.05188	62.4244	0.00805188	10.7516	0.929738	5.63499	1.95993	6.51504	1.98179	3.74489	6.61945	2.99863	3.30973
2016.62	45.6238	45.6238	3.02166	3.02166	47.2884	10.9923	45.4148	11.0618	44.6008	11.0618	31.722	5.17526	-2.41096	0.475451	-2.89017	0.00158388	-0.535103	1.23737	29.1142	7.46374	27.6744	6.9983	1.43978	2.59445	1.65639	2.59445	2.66474	1.49275	73.9939	8.06996	75.8675	0.00806996	11.52	0.931628	5.55538	1.96322	6.90925	1.98788	7.21843	6.63303	2.92991	3.31651
2016.7	48.9952	48.9952	3.03293	3.03293	47.0396	11.0117	45.2836	11.0836	44.211	11.0836	34.224	5.19578	-1.49558	0.292374	-2.91182	0.00158944	-0.928217	1.26057	35.9972	7.47265	35.3218	7.00575	0.675372	2.59997	0.902161	2.59997	3.08739	1.49453	80.3526	8.08807	82.1086	0.00808807	11.6492	0.933517	5.68396	1.97057	6.93908	1.99396	8.60634	6.64663	2.84103	3.32331
2016.79	48.6671	48.6671	3.04371	3.04371	57.3953	11.0302	55.7539	11.0987	54.4898	11.0987	35.08	5.21618	-0.299255	0.0531087	-2.93347	0.00159501	-1.37619	1.23147	24.3406	7.48175	21.334	7.01335	3.00662	2.60567	3.26594	2.60567	3.00022	1.49635	78.7183	8.10487	80.3597	0.00810487	11.4667	0.935403	5.95272	1.97821	6.88414	2.00005	8.18498	6.6601	2.89072	3.33005
2016.87	46.1116	46.1116	3.05397	3.05397	55.775	11.0472	54.2783	11.1089	52.9891	11.1089	34.5848	5.23666	0.95557	0.197856	-2.95511	0.00160058	-1.62749	1.16885	16.9133	7.48866	13.2361	7.01847	3.67719	2.61175	3.91478	2.61175	2.68522	1.49773	69.5641	8.12161	71.0608	0.00812161	11.2191	0.937287	6.21259	1.98509	6.86253	2.00614	6.26521	6.67368	3.06982	3.33684
2016.95	43.097	43.097	3.0657	3.0657	49.6199	11.0637	48.1147	11.1152	47.0168	11.1152	30.7108	5.25719	1.20443	0.247628	-2.97676	0.00160614	-1.49594	1.06802	3.5489	7.49546	1.32788	7.02388	2.22102	2.61669	2.29918	2.61669	1.40253	1.49909	50.1677	8.13781	51.6729	0.00813781	11.1073	0.939169	6.3996	1.98856	6.84194	2.01222	1.88999	6.68724	3.2675	3.34362
2017.04	27.4398	27.4398	3.07595	3.07595	37.6876	11.083	36.0118	11.1222	35.2493	11.1222	23.9942	5.2777	0.951133	0.196969	-2.99841	0.00161171	-1.14717	0.933234	-5.26406	7.50454	-6.80148	7.03171	1.53742	2.62166	1.30914	2.62166	0.887234	1.50091	29.6006	8.15568	31.2764	0.00815568	10.9987	0.941049	6.56624	1.99155	6.82739	2.0183	-4.87913	6.70103	3.5298	3.35052
2017.12	20.7736	20.7736	3.08535	3.08535	35.2425	11.1035	33.4313	11.1327	33.0371	11.1327	18.5696	5.2982	0.621352	0.131013	-3.02006	0.00161728	-0.58686	0.805796	-17.8727	7.51555	-17.7295	7.04178	-0.143223	2.62616	-0.766396	2.62616	0.224963	1.50311	14.9717	8.17333	16.7829	0.00817333	10.8359	0.942926	6.67521	1.99457	6.80794	2.02439	-10.1863	6.71496	3.81554	3.35748
2017.2	19.1846	19.1846	3.09443	3.09443	30.1076	11.1246	28.2674	11.1488	28.1624	11.1488	14.1652	5.31868	0.0304042	0.0128233	-3.04171	0.00162285	-0.152509	0.734805	-8.93297	7.52915	-8.57086	7.05478	-0.362114	2.63023	-1.44174	2.63023	0.0458614	1.50583	19.1819	8.18954	21.0221	0.00818954	10.7949	0.944801	6.55725	1.99758	6.77986	2.03047	-13.9701	6.72904	3.97285	3.36452
2017.28	19.7119	19.7119	3.10482	3.10482	25.4808	11.147	23.6688	11.1708	23.6996	11.1708	12.5859	5.33919	-0.540118	0.101281	-3.06336	0.00162841	0.0285253	0.728256	0.637449	7.54275	1.14507	7.06796	-0.507622	2.63381	-2.07054	2.63381	0.159823	1.50855	24.3348	8.20746	26.1468	0.00820746	10.805	0.946673	6.36245	2.00055	6.74599	2.03654	-14.8049	6.74305	4.01751	3.37153
2017.37	15.6924	15.6924	3.1168	3.1168	14.2368	11.1693	12.5311	11.1975	12.499	11.1975	14.8738	5.3598	-1.20363	0.233983	-3.08501	0.00163398	-0.0262056	0.795228	14.0316	7.55615	14.514	7.08063	-0.482465	2.6382	-2.42976	2.6382	0.254008	1.51123	26.5364	8.22537	28.2421	0.00822537	10.7548	0.948543	6.15821	2.00365	6.72735	2.04262	-11.5637	6.75679	4.00067	3.3784
2017.45	16.7257	16.7257	3.12434	3.12434	13.6589	11.1914	12.0936	11.2339	11.7887	11.2339	21.3443	5.38059	-2.04323	0.401903	-3.10666	0.00163955	-0.183582	0.976048	24.9258	7.56941	24.0505	7.09325	0.875304	2.64231	-1.27515	2.64231	0.756385	1.51388	36.8358	8.24327	38.4011	0.00824327	10.9415	0.950409	5.98662	2.0066	6.8291	2.0487	-4.41093	6.77018	4.04117	3.38509
2017.53	21.3404		3.13183		23.0406	11.212	21.5385	11.2709	20.7781	11.2709	27.6992	5.40146	-2.26988	0.447234	-3.12831	0.00164512	-0.304648	1.15107	33.6786	7.58038	32.5491	7.10337	1.12941	2.64656	-1.07386	2.64656	1.39532	1.51608	54.9124	8.26111	56.4145	0.00826111	11.3371	0.952275	5.88822	2.00977	7.16318	2.05477	1.49002	6.78361	4.09058	3.39181
2017.62	25.5897		3.13941		38.9081	11.2324	37.6076	11.3032	36.2432	11.3032	33.1049	5.42228	-2.08137	0.409531	-3.14996	0.00165068	-0.554676	1.26261	34.9417	7.5913	32.2527	7.11352	2.68894	2.6506	0.522729	2.6506	2.10346	1.51826	71.9946	8.27888	73.2951	0.00827888	11.8803	0.954138	5.86525	2.01297	7.44015	2.06084	5.84323	6.79715	4.15737	3.39858
2017.7	28.2387		3.14714		30.0242	11.2518	29.2351	11.3248	27.2918	11.3248	35.3026	5.443	-1.50882	0.295022	-3.17161	0.00165625	-0.819206	1.28371	44.4096	7.60063	35.9984	7.12208	8.41122	2.65435	6.28886	2.65435	2.52209	1.52013	72.8255	8.2966	73.6146	0.0082966	11.8686	0.956	5.89747	2.01614	7.46582	2.06692	7.42869	6.81094	4.15089	3.40547
2017.79	28.6706		3.15506		40.0301	11.2699	39.9087	11.3376	37.6617	11.3376	34.7645	5.46362	-0.731611	0.13958	-3.19326	0.00166182	-1.18666	1.23708	42.2763	7.60753	34.9484	7.12807	7.3279	2.65801	5.19633	2.65801	3.01035	1.52151	80.9983	8.31481	81.1197	0.00831481	11.8005	0.95786	5.97086	2.01923	7.36076	2.07299	6.24744	6.82463	4.1165	3.41232
2017.87	26.8864		3.16316		36.4958	11.2876	36.9323	11.3452	34.7275	11.3452	32.8563	5.48423	0.0917737	0.0250972	-3.2149	0.00166738	-1.23723	1.14135	28.4306	7.61427	20.6751	7.13392	7.75553	2.66161	5.57198	2.66161	2.97659	1.52285	64.1257	8.33266	63.6892	0.00833266	11.6246	0.959717	6.15997	2.02228	7.34847	2.07905	3.51528	6.83796	4.11624	3.41898
2017.95	23.5537		3.17135		40.2065	11.9352	40.8679	11.3525	38.9865	11.3525	29.8937	5.50491	0.7014	0.147023	-3.23655	0.00167295	-1.10546	1.03564	10.2189	7.62119	4.67639	7.1402	5.54253	2.6646	3.23801	2.6646	2.58338	1.52424	49.9813	8.35016	49.3199	0.00918517	11.5374	0.961573	6.40439	2.0253	7.31121	2.08735	-0.218645	6.85136	4.15796	3.42568
2018.04	19.4757		3.17954		31.4124	11.9547	32.0776	11.361	30.6947	11.361	24.9368	5.52564	0.974482	0.201639	-3.2582	0.00167852	-0.747455	0.927854	-0.269801	7.62873	-4.93477	7.14716	4.66497	2.66751	2.11008	2.66751	1.96503	1.52575	31.0603	8.36749	30.3952	0.00920423	11.416	0.963426	6.62854	2.02831	7.31521	2.09564	-5.63444	6.86486	4.23696	3.43243
2018.12	15.9706		3.18761		24.7177	11.9745	25.3523	11.3708	24.5326	11.3708	20.0542	5.54638	0.8178	0.170302	-3.27985	0.00168409	-0.363169	0.818101	-4.40907	7.63704	-7.74843	7.1551	3.33936	2.67	0.408924	2.67	1.50439	1.52741	20.5801	8.3846	19.9455	0.00922306	11.321	0.965276	6.77309	2.03135	7.2206	2.10392	-10.3422	6.87869	4.26393	3.43934
2018.2	14.1959		3.19548		24.7821	11.9935	25.4	11.3838	25.1107	11.3838	16.4983	5.56713	0.34692	0.0761264	-3.3015	0.00168965	-0.116175	0.755467	-7.96396	7.64392	-10.2371	7.16159	2.2731	2.67229	-1.0917	2.67229	1.50011	1.52878	17.3199	8.40176	16.7019	0.00924194	11.2082	0.967125	6.8141	2.03439	7.17566	2.11219	-13.2917	6.89282	4.24514	3.44641
2018.28	14.3629		3.20312		21.2606	12.0115	21.965	11.3987	22.0396	11.3987	14.5962	5.5879	-0.398774	0.0730124	-3.32315	0.00169522	0.229586	0.733982	-3.44114	7.64935	-3.50833	7.16667	0.0671895	2.67423	-3.70838	2.67423	1.59436	1.52987	18.7535	8.41891	18.049	0.0092608	11.1762	0.968971	6.76128	2.03755	7.19467	2.12045	-14.3546	6.90767	4.21743	3.45383
2018.37	16.6931		3.21056		21.4909	12.0295	22.4039	11.4213	22.5869	11.4213	17.5321	5.60878	-1.14822	0.222902	-3.3448	0.00170079	0.185841	0.825879	4.84716	7.655	2.62497	7.17186	2.2222	2.67648	-1.89658	2.67648	1.53986	1.531	27.4369	8.43594	26.5239	0.00927953	11.1945	0.970814	6.64153	2.04081	7.28401	2.1287	-10.681	6.92159	4.24128	3.4608
2018.45	20.7834	20.7834	3.21785	3.21785	25.931	12.0476	26.908	11.4525	26.9841	11.4525	23.9856	5.62979	-1.73466	0.340189	-3.36645	0.00170635	0.0600017	1.00981	15.2875	7.66075	12.6623	7.17677	2.62525	2.67977	-1.77006	2.67977	1.95943	1.53215	42.2555	8.45299	41.2785	0.00929828	11.253	0.972655	6.47385	2.04427	7.43129	2.13694	-3.69099	6.935	4.25307	3.4675
2018.53	31.3936	31.3936	3.22639	3.22639	39.0042	12.0663	39.7273	11.4863	39.5042	11.4863	29.3573	5.65115	-2.89661	0.57258	-3.3881	0.00171192	-0.0672915	1.18557	18.0715	7.66724	16.0035	7.18262	2.06803	2.68263	-2.51285	2.68263	2.52949	1.53345	57.7315	8.47012	57.0084	0.00931713	11.5557	0.974495	6.37275	2.04805	7.59176	2.78872	2.47244	6.94843	4.26126	3.47421
2018.62	36.4979	36.4979	3.23488	3.23488	41.263	12.0857	41.6171	11.5147	40.914	11.5147	34.114	5.67241	-2.5009	0.493437	-3.40975	0.00171749	-0.267364	1.28581	29.9522	7.67469	24.7878	7.18949	5.16441	2.68551	0.487705	2.68551	2.63203	1.53494	71.3019	8.48734	70.9478	0.00933608	12.0266	0.976333	6.36267	2.05096	7.77303	2.15339	6.16735	6.9618	4.28526	3.4809
2018.7	40.002	40.002	3.2434	3.2434	36.2924	12.1069	36.3772	11.5369	35.1989	11.5369	36.3799	5.6935	-1.72115	0.337487	-3.4314	0.00172306	-0.60849	1.30836	34.1231	7.68504	25.0131	7.19935	9.11002	2.68871	4.36147	2.68871	2.92832	1.53701	69.8918	8.50458	69.807	0.00935504	12.0974	0.978168	6.46879	2.05386	7.9272	2.1616	7.41795	6.97638	4.18966	3.48819
2018.79	41.2612	41.2612	3.252	3.252	42.2472	12.1267	42.2367	11.5511	40.8855	11.5511	37.9363	5.71447	-0.743416	0.141941	-3.45305	0.00172862	-1.07065	1.27176	30.9652	7.69489	19.0385	7.20886	11.9267	2.69142	7.08094	2.69142	2.75926	1.53898	72.1313	8.52056	72.1418	0.00937262	12.0876	0.980002	6.64657	2.05674	7.97463	2.1698	7.73365	6.98977	4.23728	3.49489
2018.87	35.6114	35.6114	3.26333	3.26333	40.2569	12.1465	40.3241	11.56	39.2415	11.56	35.6302	5.73545	-0.00071608	0.0065992	-3.47469	0.00173419	-1.15604	1.18306	21.4931	7.70465	12.6377	7.21845	8.8554	2.69363	3.86575	2.69363	2.17581	1.54093	60.6611	8.53657	60.594	0.00939023	12.0654	0.981832	6.8923	2.05992	7.94323	2.178	4.46861	7.0029	4.2614	3.50145
2018.95	30.5351	30.5351	3.27638	3.27638	41.9144	12.1653	42.1957	11.5654	41.704	11.5654	30.5643	5.75647	0.279281	0.0625986	-3.49634	0.00173976	-0.832452	1.0606	5.37338	7.71279	-1.68348	7.22641	7.05686	2.6956	1.8727	2.6956	1.55153	1.54256	46.7366	8.55256	46.4553	0.00940782	11.9455	0.983661	7.11838	2.06287	7.84889	2.18618	-0.843679	7.02034	4.21594	3.51017
2019.04	35.162	35.162	3.29119	3.29119	34.7754	12.1848	35.3801	11.574	35.6479	11.574	25.9535	5.77752	0.262159	0.0591742	-3.51799	0.00174533	-0.62312	0.95455	-3.73009	7.72026	-9.91074	7.23361	6.18065	2.69765	0.729062	2.69765	0.873057	1.54405	31.0269	8.56988	30.4221	0.00942687	11.8528	0.985488	7.33302	2.06576	7.77097	2.19436	-5.42741	7.03411	4.16196	3.51706
2019.12	32.2745	32.2745	3.30664	3.30664	34.3025	12.2016	35.2415	11.5825	36.354	11.5825	21.6491	5.7986	-0.0403923	0.00133605	-3.53964	0.00175089	-0.511658	0.867188	-9.7826	7.72689	-14.3678	7.23985	4.58522	2.69988	-1.26005	2.69988	0.601371	1.54538	24.9472	8.58477	24.0082	0.00944325	11.81	0.987312	7.44671	2.06863	7.71526	2.20253	-9.53834	7.04783	4.25582	3.52392
2019.2	32.0942	32.0942	3.31749	3.31749	34.6138	12.2187	35.7022	11.595	37.6352	11.595	19.3686	5.81972	-0.536312	0.10052	-3.56129	0.00175646	-0.386637	0.822874	-8.09906	7.73444	-10.7223	7.24719	2.6232	2.70182	-3.77476	2.70182	1.42007	1.54689	27.2165	8.5992	26.1281	0.00945912	11.7756	0.989133	7.50342	2.07149	7.70085	2.21069	-11.4968	7.06178	4.42182	3.53089
2019.28	23.0423	23.0423	3.32891	3.32891	30.0492	12.2382	30.9261	11.6142	33.5232	11.6142	19.484	5.84092	-1.05345	0.203948	-3.58294	0.00176203	-0.307167	0.839729	-3.48107	7.74302	-5.38887	7.2555	1.9078	2.7041	-5.16805	2.7041	0.966014	1.5486	27.1379	8.61573	26.2609	0.0094773	11.6521	0.990953	7.44008	2.07435	7.76527	2.21884	-10.8379	7.07565	4.51791	3.53782
2019.37	25.3022	25.3022	3.33959	3.33959	27.0601	12.2578	27.3779	11.6387	30.4185	11.6387	22.0036	5.86222	-1.54989	0.303235	-3.60459	0.00176759	-0.260294	0.924794	10.0325	7.75079	7.2832	7.26305	2.74934	2.70608	-5.02694	2.70608	1.39699	1.55016	37.1501	8.63298	36.8324	0.00949628	11.6784	0.992772	7.30701	2.0772	7.92414	2.22698	-7.86371	7.08937	4.50768	3.54468
2019.45	34.0716	34.0716	3.35064	3.35064	29.2467	12.2764	28.895	11.6717	32.18	11.6717	27.1251	5.88384	-2.71064	0.535387	-3.62624	0.00177316	-0.225253	1.10936	17.549	7.75732	13.995	7.2694	3.55407	2.70772	-4.85231	2.70772	1.76821	1.55146	46.2188	8.64998	46.5705	0.00951498	11.9946	0.994587	7.16552	2.08005	8.1446	2.23512	-2.07299	7.10267	4.60392	3.55133
2019.53	48.097	48.097	3.36019	3.36019	41.8293	12.2953	40.9266	11.7067	44.3233	11.7067	33.4493	5.90579	-3.57127	0.707512	-3.64789	0.00177873	-0.324971	1.28372	29.255	7.76387	24.0634	7.27572	5.19161	2.70953	-3.73224	2.70953	2.05586	1.55277	69.8566	8.66721	70.7593	0.00953393	12.6869	0.996402	7.05841	2.0829	8.36068	2.24324	4.15868	7.11582	4.75596	3.55791
2019.62	42.2196	42.2196	3.3715	3.3715	43.0169	12.3135	41.7994	11.7323	45.2882	11.7323	37.9433	5.9277	-3.39984	0.673225	-3.66954	0.0017843	-0.543345	1.36501	39.2747	7.76959	32.1694	7.28113	7.10532	2.7114	-2.21284	2.7114	2.40495	1.55392	80.5308	8.68431	81.7482	0.00955274	13.4888	0.998217	7.05675	2.08574	8.5199	2.25136	7.45446	7.12908	4.82329	3.56454
2019.7	42.05	42.05	3.38609	3.38609	45.4991	12.3318	44.2592	11.7506	47.9736	11.7506	40.9602	5.94926	-2.25657	0.444571	-3.69119	0.00178986	-0.81017	1.38004	43.9466	7.77534	35.1019	7.28638	8.84473	2.71379	-0.773444	2.71379	2.16976	1.55507	87.3956	8.70153	88.6355	0.00957169	13.6368	1.00003	7.17846	2.08857	8.60195	2.25948	9.15407	7.14261	4.64553	3.57131
2019.79	30.9395	30.9395	3.39691	3.39691	37.4484	12.3498	36.4176	11.7574	40.6479	11.7574	40.2088	5.97061	-0.972533	0.187764	-3.71284	0.00179543	-0.908164	1.29751	39.8497	7.78021	29.9635	7.29066	9.88623	2.71623	0.0053674	2.71623	2.48887	1.55604	75.3591	8.71908	76.39	0.00959099	13.6095	1.00184	7.37	2.09141	8.65226	2.26758	7.03139	7.15595	4.5182	3.57798
2019.87	35.8029	35.8029	3.40904	3.40904	43.8918	12.3686	43.0868	11.764	48.218	11.764	38.1678	5.99194	0.0341841	0.0135792	-3.73449	0.001801	-1.05742	1.19944	23.4565	7.78623	14.6759	7.29603	8.78063	2.71908	-1.36665	2.71908	2.2269	1.55725	65.4859	8.73655	66.2909	0.00961021	13.5102	1.00365	7.62497	2.09424	8.61502	2.27568	3.86487	7.16906	4.51854	3.58453
2019.95	34.6218	34.6218	3.42087	3.42087	44.4731	12.387	43.8326	11.7692	50.2293	11.7692	34.4142	6.0133	0.355612	0.0778649	-3.75613	0.00180657	-0.922489	1.08144	7.90239	7.79179	1.27748	7.30086	6.62492	2.72201	-3.79852	2.72201	1.17574	1.55836	50.8125	8.75401	51.453	0.00962941	13.4078	1.00546	7.90653	2.09706	8.53618	2.28376	-0.327238	7.18217	4.53523	3.59108
2020.04	41.8029	41.8029	3.43435	3.43435	42.7741	12.4048	42.4727	11.7754	50.3616	11.7754	28.0519	6.03469	-0.330873	0.0594322	-3.77778	0.00181213	-0.670881	0.967637	-5.59844	7.797	-8.32462	7.3052	2.72619	2.72531	-7.98903	2.72531	-0.199208	1.5594	36.2034	8.77099	36.5048	0.00964808	13.3025	1.00726	8.13457	2.0999	8.39672	2.29185	-6.05059	7.19542	4.59958	3.59771
2020.12	31.0361	31.0361	3.44685	3.44685	42.3808	12.4209	42.3792	11.783	51.7555	11.783	22.7996	6.05614	-0.850892	0.163436	-3.79943	0.0018177	-0.369469	0.877106	-16.0601	7.80242	-14.9693	7.30992	-1.09074	2.72817	-12.1377	2.72817	-0.978252	1.56048	25.9497	8.78588	25.9513	0.00966447	13.194	1.00906	8.29038	2.10272	8.26169	2.29992	-10.7967	7.20877	4.70114	3.60439
2020.2	26.5789	26.5789	3.45701	3.45701	35.9523	12.4387	35.7542	11.7954	46.3958	11.7954	19.7715	6.07764	-1.08366	0.20999	-3.82108	0.00182327	-0.124699	0.825582	-12.466	7.80806	-9.8426	7.31481	-2.62336	2.7312	-14.0442	2.7312	-1.82964	1.56161	23.1636	8.80251	23.3616	0.00968277	13.214	1.01086	8.3001	2.10554	8.22644	2.30799	-13.6281	7.22214	4.74276	3.61107
2020.29	20.1575	20.1575	3.46649	3.46649	33.0176	12.4574	32.4613	11.8123	44.0402	11.8123	19.4032	6.09924	-1.58313	0.309884	-3.84273	0.00182883	-0.0400464	0.822782	-2.77266	7.8148	0.694405	7.32082	-3.46706	2.73436	-15.2587	2.73436	-1.66931	1.56296	29.6486	8.81943	30.2049	0.00970137	13.1881	1.01266	8.24746	2.10835	8.25152	2.31604	-13.2619	7.23568	4.56106	3.61784
2020.37	29.9058	29.9058	3.47936	3.47936	44.3623	12.4762	43.7074	11.8368	55.8749	11.8368	22.7866	6.12106	-2.42583	0.478423	-3.86438	0.0018344	-0.134285	0.922445	5.34868	7.82166	8.71915	7.32682	-3.37047	2.7379	-15.481	2.7379	-1.81305	1.56433	48.9218	8.83634	49.5767	0.00971997	13.1792	1.01445	8.1483	2.11116	8.3595	2.3241	-8.96504	7.24931	4.49045	3.62465
2020.45	35.155	35.155	3.48942	3.48942	46.1187	12.4948	45.5705	11.871	57.967	11.871	29.481	6.14326	-3.49858	0.692973	-3.88603	0.00183997	-0.343023	1.1229	10.6217	7.82828	14.8723	7.33242	-4.25065	2.74183	-16.5928	2.74183	-1.12279	1.56566	55.8491	8.85318	56.3973	0.0097385	13.2799	1.01625	8.03818	2.11396	8.5656	2.33214	-1.46985	7.26296	4.56575	3.63148
2020.54	38.2929	38.2929	3.50135	3.50135	45.3997	12.5141	45.0472	11.9051	57.2986	11.9051	34.4671	6.16587	-4.38466	0.870189	-3.90768	0.00184554	-0.436023	1.28546	22.1027	7.83591	25.2884	7.33882	-3.18574	2.74648	-15.6355	2.74648	-0.639249	1.56718	66.7139	8.87009	67.0664	0.0097571	13.8217	1.01804	7.92319	2.11676	8.80741	2.34018	3.55137	7.27676	4.74806	3.63838
2020.62	30.9539	30.9539	3.51604	3.51604	45.6053	12.534	45.4702	11.935	57.2667	11.935	38.4126	6.18836	-4.07316	0.807889	-3.92933	0.0018511	-0.622265	1.38699	31.2798	7.84606	32.2008	7.34769	-0.920917	2.75176	-13.3555	2.75176	0.462223	1.56921	76.1278	8.88593	76.2629	0.00977452	14.2445	1.01983	7.8833	2.11956	9.05901	2.34821	6.52401	7.29064	4.77497	3.64532
2020.7	29.3552	29.3552	3.52803	3.52803	48.7177	12.5556	48.8778	11.9581	60.0844	11.9581	40.4605	6.21046	-3.02517	0.598292	-3.95098	0.00185667	-0.897028	1.41224	40.0091	7.85856	37.916	7.35886	2.09317	2.75754	-10.25	2.75754	1.76301	1.57171	87.9899	8.90198	87.8298	0.00979218	14.4227	1.02162	7.84841	2.12235	9.30381	2.35623	7.39482	7.30467	4.51602	3.65234
2020.79	38.6236	38.6236	3.54174	3.54174	45.4307	12.5762	46.0463	11.9783	56.7162	11.9783	42.0291	6.23228	-1.89471	0.372199	-3.97263	0.00186224	-1.30923	1.42108	40.783	7.86979	37.6396	7.3684	3.14336	2.76411	-9.0834	2.76411	1.76233	1.57396	85.52	8.91781	84.9044	0.00980959	14.3517	1.02341	7.96915	2.12514	9.43888	2.36425	7.70056	7.31874	4.46353	3.65937
2020.87	38.2211	38.2211	3.55539	3.55539	47.4496	12.5964	48.5827	11.9868	58.8189	11.9868	41.0523	6.25398	-0.984785	0.190215	-3.99428	0.0018678	-1.53269	1.33407	23.5418	7.87808	21.8711	7.37553	1.67064	2.76869	-10.437	2.76869	1.68815	1.57562	70.5918	8.93532	69.4586	0.00982885	14.2362	1.02519	8.11554	2.13005	9.47932	2.37226	5.66191	7.33296	4.54411	3.66648
2020.95	37.8529	37.8529	3.56564	3.56564	45.5079	12.6172	47.0821	11.9958	56.9745	11.9958	37.9552	6.27569	-0.681701	0.129598	-4.01592	0.00187337	-1.48159	1.23935	11.7389	7.88745	7.39737	7.38399	4.34157	2.77282	-7.6636	2.77282	1.52656	1.57749	57.3395	8.95272	55.7653	0.009848	14.1638	1.02698	8.31967	2.77314	9.45329	2.38026	2.04879	7.34728	4.65132	3.67364
2021.04	30.6926	30.6926	3.57669	3.57669	43.8983	12.638	45.8297	12.0029	55.4774	12.0029	33.0254	6.29742	-0.43442	0.0801417	-4.03757	0.00187894	-1.08595	1.11562	-2.09387	7.89722	-3.9229	7.39313	1.82903	2.77628	-10.1222	2.77628	0.620162	1.57944	42.6499	8.96983	40.7185	0.00986681	14.0888	1.02876	8.56203	2.77686	9.36023	2.38826	-3.40666	7.36164	4.8554	3.68082
2021.12	24.0278	24.0278	3.58769	3.58769	30.3329	12.6584	32.781	12.0127	42.1842	12.0127	28.4325	6.31918	-0.667132	0.126684	-4.05922	0.00188451	-0.692367	1.01343	-4.18686	7.90694	-5.2418	7.40224	1.05494	2.77967	-10.8506	2.77967	-0.0838296	1.58139	27.9018	8.98651	25.4536	0.00988516	14.0271	1.03054	8.74338	2.78049	9.30819	2.39625	-7.99825	7.37608	5.01918	3.68804
2021.2	27.8891	27.8891	3.59878	3.59878	34.7236	12.6799	37.7688	12.0272	46.7729	12.0272	25.7343	6.34101	-0.969218	0.187101	-4.08087	0.00189007	-0.561596	0.945507	-8.84146	7.91853	-8.66791	7.41343	-0.173547	2.78284	-11.9716	2.78284	-0.173842	1.58371	28.3658	9.00308	25.3205	0.00990339	13.9458	1.03232	8.79792	2.78409	9.32072	2.40423	-10.5409	7.39062	5.17997	3.69531
2021.28	36.8207	36.8207	3.60897	3.60897	42.0635	12.7004	45.2532	12.0455	53.6399	12.0455	25.1741	6.36292	-1.41732	0.276721	-4.10252	0.00189564	-0.544098	0.937315	-3.1965	7.92806	-4.9561	7.42237	1.7596	2.78613	-9.87647	2.78613	-0.156649	1.58561	41.5126	9.02002	38.3229	0.00992202	13.8659	1.03409	8.76758	2.78769	9.38614	2.41221	-10.7617	7.40529	5.33352	3.70264
2021.37	30.0751	30.0751	3.61962	3.61962	41.812	12.7206	44.8182	12.0709	52.3777	12.0709	27.9118	6.38496	-1.99482	0.392222	-4.12417	0.00190121	-0.532268	1.01994	2.10808	7.93746	0.817993	7.43133	1.29009	2.78901	-10.1487	2.78901	0.556402	1.58749	46.394	9.03672	43.3878	0.00994039	13.9732	1.03587	8.58835	2.79128	9.53466	2.42018	-7.69923	7.41996	5.50967	3.70998
2021.45	37.3932	37.3932	3.63013	3.63013	37.1092	12.7416	40.1344	12.1084	46.6379	12.1084	35.1102	6.40728	-2.93279	0.579816	-4.14582	0.00190678	-0.83868	1.21622	18.7042	7.94784	16.6798	7.44113	2.0244	2.79243	-9.13354	2.79243	2.37504	1.58957	57.9999	9.05356	54.9748	0.00995892	14.1012	1.03764	8.41034	2.79486	9.66532	2.42814	0.168901	7.43464	5.69718	3.71732
2021.53	39.6574	39.6574	3.63979	3.63979	38.0513	12.7618	41.1866	12.1472	46.4039	12.1472	40.6764	6.4301	-4.15845	0.824947	-4.16747	0.00191234	-0.987077	1.40253	29.474	7.95709	25.4313	7.44986	4.04267	2.7955	-6.71404	2.7955	3.35872	1.59142	69.6735	9.07036	66.5383	0.0099774	14.3945	1.03941	8.2435	2.79844	9.8612	2.4361	6.58555	7.44935	5.75007	3.72468
2021.62	46.8254	46.8254	3.65132	3.65132	41.4178	12.783	44.5065	12.1779	48.3607	12.1779	44.814	6.45279	-3.81373	0.756003	-4.18912	0.00191791	-1.16361	1.4956	42.4186	7.96762	33.601	7.45984	8.81767	2.79888	-1.47239	2.79888	3.82146	1.59352	85.7616	9.08737	82.6728	0.00999611	14.9633	1.04118	8.10589	2.80202	10.074	2.44405	9.67791	7.46419	5.80661	3.73209
2021.7	44.4655	44.4655	3.66414	3.66414	45.6908	12.8053	48.6273	12.2013	51.2583	12.2013	46.4909	6.47517	-2.87485	0.568228	-4.21077	0.00192348	-1.43282	1.51756	45.0094	7.98003	35.6647	7.4718	9.34474	2.80234	-0.490947	2.80234	4.03806	1.59601	92.2039	9.10433	89.2674	0.0100148	15.1117	1.04294	8.13044	2.80559	10.2076	2.45199	10.1293	7.47907	5.78661	3.73954
2021.79	47.3894	47.3894	3.67929	3.67929	47.5641	12.8272	49.9626	12.219	51.6391	12.219	47.7718	6.49726	-1.44989	0.283236	-4.23242	0.00192904	-1.75819	1.49612	39.9165	7.99129	28.2912	7.48258	11.6252	2.80564	2.20243	2.80564	3.51618	1.59826	88.1209	9.12165	85.7224	0.0100338	15.1634	1.04471	8.24403	2.80915	10.2475	2.45993	9.81433	7.49406	5.75247	3.74703
2021.87	43.6355	43.6355	3.68805	3.68805	34.0686	12.8473	35.46	12.2279	36.5303	12.2279	45.8864	6.51928	-0.49916	0.0930896	-4.25407	0.00193461	-1.89951	1.41668	33.4985	8	21.6956	7.49061	11.8029	2.80906	2.74205	2.80906	3.28176	1.6	67.059	9.1386	65.6675	0.0100525	15.0996	1.04647	8.42518	2.81272	10.2041	2.46786	6.89291	7.50913	5.76377	3.75456
2021.95	42.7783	42.7783	3.69846	3.69846	43.9207	12.8669	44.0779	12.2313	44.9264	12.2313	41.6459	6.54132	0.0735619	0.0214548	-4.27571	0.00194018	-1.77544	1.28492	12.5535	8.00815	1.00694	7.49762	11.5466	2.81356	2.79991	2.81356	2.54613	1.60163	54.8559	9.15556	54.6988	0.0100711	14.9073	1.04824	8.56146	2.81627	10.0878	2.47578	2.23872	7.52432	5.77707	3.76216
2022.04	22.9464	22.9464	3.71066	3.71066	35.3506	12.887	34.446	12.2359	35.4058	12.2359	36.2085	6.5634	0.245209	0.0557843	-4.29736	0.00194575	-1.38589	1.14415	2.39462	8.01737	-7.11742	7.50594	9.51203	2.81762	1.02967	2.81762	2.26696	1.60347	35.4547	9.17223	36.3593	0.0100895	14.7863	1.05	8.63285	2.81982	10.0111	2.4837	-3.32808	7.53967	5.86108	3.76984
2022.12	33.4299	33.4299	3.72141	3.72141	36.4931	12.9074	35.3757	12.2464	36.6357	12.2464	31.501	6.58551	0.051559	0.0170542	-4.31901	0.00195131	-1.02894	1.05098	-5.00193	8.02699	-11.786	7.51494	6.78404	2.82103	-1.52415	2.82103	1.89796	1.6054	29.3449	9.18892	30.4623	0.0101078	14.6777	1.05175	8.65105	2.82339	9.97255	2.49161	-7.77569	7.55509	5.92376	3.77754
2022.2	28.5663	28.5663	3.73372	3.73372	31.936	12.9276	31.2445	12.259	32.8021	12.259	28.3717	6.60765	-0.322891	0.0578358	-4.34066	0.00195688	-0.766836	0.977765	-1.80144	8.03655	-6.7423	7.5239	4.94086	2.82437	-3.29656	2.82437	1.87073	1.60731	28.6762	9.2055	29.3678	0.0101261	14.517	1.05351	8.59127	2.82693	9.96681	2.49952	-10.2498	7.57061	5.8693	3.7853
2022.28	26.6012	26.6012	3.74516	3.74516	35.2045	12.9487	34.6481	12.2772	36.3063	12.2772	26.3287	6.62994	-1.55851	0.304959	-4.36231	0.00196245	-0.558459	0.958662	-1.05426	8.04795	-3.3505	7.5349	2.29624	2.82749	-5.94033	2.82749	1.84816	1.60959	33.0354	9.22179	33.5917	0.010144	14.5543	1.05527	8.40239	2.83048	10.0336	2.50731	-10.8734	7.58625	5.77029	3.79312
2022.37	34.0975	34.0975	3.75544	3.75544	30.7647	12.9692	29.7985	12.3033	31.1916	12.3033	29.7533	6.65229	-1.70325	0.333908	-4.38396	0.00196802	-0.752799	1.047	10.6554	8.05733	8.25057	7.5437	2.40485	2.83073	-5.84417	2.83073	2.39881	1.61147	39.7012	9.2388	40.6673	0.0101627	14.5886	1.05702	8.2363	2.83402	10.1272	2.5151	-7.18396	7.60204	5.68836	3.80102
2022.45	25.7663	25.7663	3.76598	3.76598	18.6109	12.9895	17.5882	12.3392	18.3438	12.3392	35.9158	6.67483	-2.49461	0.49218	-4.40561	0.00197358	-0.864971	1.23233	22.7542	8.06657	17.1602	7.55252	5.59401	2.83356	-2.58484	2.83356	3.00281	1.61331	39.4775	9.25571	40.5002	0.0101813	14.6523	1.05877	7.94662	2.83755	10.3775	2.52288	-0.307481	7.61791	5.74142	3.80895
2022.53	39.2291	39.2291	3.77533	3.77533	35.1514	13.0105	34.7438	12.3791	34.6543	12.3791	41.1939	6.69793	-4.05735	0.804727	-4.42726	0.00197915	-0.937662	1.423	30.5705	8.07679	22.867	7.56216	7.70342	2.83693	-0.254662	2.83693	2.467	1.61536	64.3766	9.27265	64.7842	0.0101999	15.0289	1.06052	7.7172	2.84107	10.6487	2.53066	6.10042	7.63383	5.75594	3.81692
2022.62	42.1997	42.1997	3.78695	3.78695	29.3299	13.0297	29.5107	12.4084	28.5497	12.4084	45.4823	6.72095	-3.77595	0.748448	-4.44891	0.00198472	-1.04402	1.52079	42.7193	8.08589	32.874	7.57075	9.84532	2.83995	2.25558	2.83995	3.9875	1.61718	71.186	9.28843	71.0052	0.0102173	15.5168	1.06227	7.62224	2.84459	10.8473	2.53843	9.48985	7.64984	5.78212	3.82492
2022.7	49.2173	49.2173	3.79782	3.79782	38.4345	13.0498	39.095	12.429	37.4288	12.429	47.7967	6.74353	-2.26001	0.44526	-4.47056	0.00199028	-1.23515	1.53724	48.6989	8.09625	35.7036	7.58058	12.9953	2.84327	5.87717	2.84327	4.20597	1.61925	86.5588	9.30422	85.8982	0.0102346	15.5825	1.06401	7.63839	2.84811	10.9799	2.54619	10.0939	7.66599	5.76211	3.833
2022.79	50.5123	50.5123	3.81193	3.81193	43.758	13.0709	44.9905	12.4471	42.9892	12.4471	48.5351	6.76587	-0.897266	0.172711	-4.49221	0.00199585	-1.46454	1.52391	41.9883	8.10847	28.4799	7.59234	13.5084	2.84669	6.86907	2.84669	4.02442	1.62169	85.5143	9.31991	84.2818	0.0102519	15.4969	1.06576	7.71895	2.85162	11.0675	2.54631	9.44454	7.68232	5.7045	3.84116
2022.87	39.2624	39.2624	3.82753	3.82753	41.567	13.0925	43.7464	12.4574	41.8476	12.4574	47.516	6.78816	0.00677889	0.0080982	-4.51386	0.00200142	-1.62601	1.44251	26.8628	8.11955	15.424	7.60295	11.4387	2.84993	5.21904	2.84993	3.08932	1.62391	68.9832	9.33698	66.8037	0.0102707	15.3126	1.0675	7.93929	2.85513	11.1082	2.54642	7.38738	7.69887	5.76171	3.84943
2022.95	37.4935	37.4935	3.84154	3.84154	43.6772	13.1144	47.5165	12.4662	46.0321	12.4662	43.6886	6.81043	-0.0730759	0.00787276	-4.53551	0.00200699	-1.59409	1.34254	10.9134	8.12812	2.81583	7.61085	8.0976	2.85329	2.24306	2.85329	2.99568	1.62562	56.8358	9.35615	52.9965	0.0102918	15.1398	1.06924	8.20754	2.85864	11.1085	2.54653	3.50734	7.71568	5.79857	3.85784

## Sheet: 12m mean North Pacific
time	GRACE	GRACE_err	steAlt	steAlt_err	steAlt_mwr	steAlt_mwr_err	steAlt_halosteric_uncorrected	steAlt_halosteric_uncorrected_err	OMrecon	OMrecon_err	atmosphere	atmosphere_err	GIA	GIA_err	OBD	OBD_err	Steric_full_depth	Steric_full_depth_err	Thermosteric	Thermosteric_err	Halosteric	Halosteric_err	Halosteric_uncorrected	Halosteric_uncorrected_err	Steric_deep	Steric_deep_err	Alt_mwr	Alt_mwr_err	Alt_mwrcdr	Alt_mwrcdr_err	greenland	greenland_err	antarctic	antarctic_err	glacier	glacier_err	lws_natural	lws_natural_err	lws_human	lws_human_err
2003.04	-6.67249	0.0798479	-1.91505	1.99749	-1.88126	1.99927	-1.78354	1.99927	-2.72561	0.597585	-0.460647	0.0325708	0.638651	0.000676413	0.114869	0.0842494	-6.39461	1.42124	-7.01873	1.33502	0.62412	0.487484	-0.050217	0.487484	0.130033	0.284248	-8.161	1.40358	-8.19479	0.00140358	-1.92008	0.167044	-0.757733	0.358013	-1.07483	0.280994	2.27033	1.1942	-0.782652	0.597102
2003.12	-6.60545	0.108382	-2.42236	2.00629	-2.39409	2.00739	-2.31894	2.00739	-2.79252	0.602603	-0.484635	0.00737356	0.617002	0.00068198	0.1116	0.0664594	-5.63544	1.42729	-6.17624	1.34071	0.540794	0.489537	-0.0730214	0.489537	0.181936	0.285458	-7.91793	1.40999	-7.9462	0.00140999	-1.84333	0.167792	-0.706174	0.362152	-1.04736	0.282855	2.03608	1.1994	-0.74711	0.599701
2003.2	-6.53841	0.12992	-2.92967	2.01513	-2.90691	2.01582	-2.85434	2.01582	-2.85944	0.607627	-0.508623	0.00349471	0.595353	0.000687548	0.108331	0.0528271	-4.87627	1.43334	-5.33374	1.34644	0.457469	0.491474	-0.0958259	0.491474	0.233838	0.286667	-7.67486	1.41643	-7.69762	0.00141643	-1.76658	0.168537	-0.654615	0.363767	-1.01989	0.284714	1.80183	1.20468	-0.711568	0.602342
2003.28	-6.47138	0.148636	-3.43698	2.02323	-3.41974	2.02392	-3.38973	2.02392	-2.92636	0.612659	-0.532611	0.00811939	0.573704	0.000693115	0.105062	0.0529605	-4.11711	1.43832	-4.49125	1.35118	0.374143	0.493015	-0.11863	0.493015	0.28574	0.287663	-7.43178	1.42292	-7.44903	0.00142292	-1.68983	0.169281	-0.603056	0.365125	-0.992412	0.286572	1.56757	1.20993	-0.676026	0.604966
2003.37	-6.40434	0.165712	-3.94429	2.03081	-3.93257	2.03197	-3.92513	2.03197	-2.99328	0.6177	-0.556599	0.0150909	0.552054	0.000698682	0.101793	0.0685497	-3.35794	1.44253	-3.64875	1.35507	0.290817	0.494631	-0.141435	0.494631	0.337642	0.288505	-7.18871	1.42945	-7.20044	0.00142945	-1.61308	0.170022	-0.551497	0.36661	-0.964938	0.288428	1.33332	1.21509	-0.640485	0.607547
2003.45	-6.33731	0.180183	-4.4516	2.03842	-4.44539	2.04132	-4.46052	2.04132	-3.06019	0.622843	-0.580587	0.0842059	0.530405	0.00070425	0.0985243	0.10888	-2.59877	1.44681	-2.80626	1.35892	0.207491	0.49659	-0.164239	0.49659	0.389545	0.289363	-6.94564	1.43592	-6.95185	0.00143592	-1.53633	0.17076	-0.499938	0.368176	-0.937464	0.290284	1.09907	1.2201	-0.604943	0.610051
2003.53	-6.27027	0.192852	-4.95892	2.04603	-4.95822	2.05192	-4.99592	2.05192	-3.12711	0.628131	-0.604575	0.131411	0.508756	0.000709817	0.0952553	0.15544	-1.8396	1.45118	-1.96376	1.36296	0.124165	0.498259	-0.187044	0.498259	0.441447	0.290235	-6.70256	1.44233	-6.70326	0.00144233	-1.45958	0.171497	-0.448379	0.369781	-0.90999	0.292138	0.864815	1.2251	-0.569401	0.612552
2003.62	-6.03534	0.20497	-5.52398	2.05334	-5.5261	2.06166	-5.6424	2.06166	-3.01508	0.633411	-0.597233	0.128521	0.487107	0.000715384	0.0796243	0.185028	-1.04842	1.45491	-1.3002	1.36638	0.251773	0.499786	-0.0465047	0.499786	0.486114	0.290982	-6.4949	1.44894	-6.49278	0.00144894	-1.38257	0.172232	-0.399524	0.37114	-0.873822	0.293991	0.770275	1.23016	-0.532211	0.615082
2003.7	-5.76223	0.219879	-6.10261	2.06056	-6.10817	2.06902	-6.31453	2.06902	-2.93638	0.638552	-0.583917	0.0759873	0.465458	0.000720951	0.0771431	0.186863	-0.25379	1.45864	-0.667473	1.3697	0.413683	0.501548	0.129942	0.501548	0.587895	0.291728	-6.28482	1.45543	-6.27926	0.00145543	-1.3201	0.172964	-0.354245	0.372471	-0.83754	0.295843	0.66401	1.2359	-0.504591	0.617949
2003.79	-5.10279	0.232523	-6.10551	2.0676	-6.10521	2.07509	-6.406	2.07509	-2.86214	0.643619	-0.561734	0.00258153	0.443808	0.000726519	0.0835692	0.176132	0.674333	1.46201	0.131661	1.37274	0.542672	0.503065	0.265335	0.503065	0.661725	0.292402	-5.34731	1.46202	-5.34761	0.00146202	-1.25453	0.173695	-0.309724	0.373796	-0.802572	0.297694	0.548501	1.241	-0.482085	0.620499
2003.87	-4.32879	0.241912	-5.87193	2.07497	-5.86691	2.08064	-6.26242	2.08064	-2.77742	0.648694	-0.497228	0.00891572	0.422159	0.000732086	0.0762765	0.153532	1.28703	1.46563	0.639491	1.376	0.647537	0.504677	0.359114	0.504677	0.753566	0.293126	-4.50361	1.46882	-4.50863	0.00146882	-1.17968	0.174423	-0.271525	0.375118	-0.766664	0.299543	0.398523	1.24583	-0.460846	0.622916
2003.95	-3.44253	0.249298	-5.47232	2.08264	-5.46455	2.0867	-5.95227	2.0867	-2.74165	0.653786	-0.42082	0.0321823	0.40051	0.000737653	0.071597	0.130069	2.06175	1.46925	1.2226	1.37933	0.839153	0.506108	0.521933	0.506108	0.776205	0.29385	-3.33121	1.47604	-3.33897	0.00147604	-1.09989	0.175149	-0.23399	0.376444	-0.72879	0.301391	0.179058	1.25069	-0.437217	0.625343
2004.04	-3.51438	0.257354	-5.01998	2.09051	-5.01228	2.09269	-5.58871	2.09269	-2.5503	0.658872	-0.354806	0.00853802	0.378861	0.00074322	0.0655152	0.0954905	2.87421	1.47323	1.99984	1.38302	0.874373	0.507621	0.513071	0.507621	0.734776	0.294646	-2.07255	1.48317	-2.08026	0.00148317	-1.02822	0.175873	-0.198068	0.377863	-0.692891	0.303238	0.144567	1.25558	-0.420883	0.627789
2004.12	-3.30136	0.265356	-4.99683	2.09871	-4.99037	2.09976	-5.66077	2.09976	-2.2725	0.663967	-0.266524	0.0191997	0.357212	0.000748788	0.057851	0.0665054	2.83443	1.47817	2.03545	1.38748	0.798982	0.509786	0.379746	0.509786	0.566917	0.295634	-2.09808	1.48983	-2.10454	0.00148983	-0.976054	0.176594	-0.167783	0.379227	-0.659695	0.305084	0.201143	1.26058	-0.403588	0.630291
2004.2	-3.54976	0.273618	-4.96536	2.10701	-4.96244	2.10767	-5.7462	2.10767	-2.0305	0.669065	-0.184612	7.42713e-05	0.335562	0.000754355	0.0443373	0.0525841	2.58159	1.48281	1.61263	1.39176	0.968953	0.511588	0.48385	0.511588	0.418307	0.296561	-2.33651	1.49692	-2.33944	0.00149692	-0.919736	0.177313	-0.144292	0.380601	-0.630077	0.306928	0.223064	1.26569	-0.374842	0.632846
2004.29	-3.32438	0.280929	-5.01529	2.11524	-5.01754	2.11597	-5.93732	2.11597	-1.74308	0.67417	-0.100056	0.00612188	0.313913	0.000759922	0.0202414	0.0558182	2.85393	1.48737	1.56497	1.39608	1.28896	0.513046	0.737143	0.513046	0.226071	0.297473	-2.14337	1.50398	-2.14111	0.00150398	-0.873252	0.17803	-0.120769	0.381899	-0.602725	0.308771	0.291392	1.27076	-0.337666	0.63538
2004.37	-2.80711	0.288572	-4.47958	2.12339	-4.48731	2.12464	-5.55737	2.12464	-1.54847	0.679283	-0.0850894	0.0150487	0.292264	0.00076549	-0.00265478	0.0729128	2.70453	1.49186	1.09656	1.40027	1.60797	0.514665	0.99422	0.514665	0.0386981	0.298372	-1.78544	1.511	-1.77771	0.001511	-0.824194	0.178745	-0.0949176	0.383198	-0.570608	0.310613	0.325903	1.27569	-0.299563	0.637845
2004.45	-2.33863	0.298363	-3.55542	2.13106	-3.56862	2.13413	-4.79144	2.13413	-1.35988	0.6844	-0.0206017	0.00780462	0.270615	0.000771057	-0.0213513	0.114464	2.4268	1.49572	0.471425	1.4038	1.95538	0.516263	1.28892	0.516263	-0.101573	0.299144	-1.16317	1.51797	-1.14997	0.00151797	-0.763469	0.179458	-0.0705659	0.384494	-0.537908	0.312454	0.299223	1.28045	-0.266563	0.640226
2004.54	-2.04255	0.306305	-4.0692	2.13834	-4.06851	2.14482	-5.4521	2.14482	-1.2388	0.689618	0.0197814	0.0877845	0.248966	0.000776624	-0.0385055	0.16661	2.51819	1.49912	0.278566	1.40672	2.23963	0.518173	1.54832	0.518173	-0.167436	0.299825	-1.58882	1.52483	-1.58952	0.00152483	-0.707972	0.180169	-0.055567	0.385914	-0.501859	0.314294	0.240969	1.28516	-0.234149	0.642581
2004.62	-1.34864	0.313301	-3.23819	2.14572	-3.24031	2.15468	-4.74097	2.15468	-1.04061	0.69478	0.0942407	0.053651	0.227316	0.000782191	-0.0681365	0.196267	2.90912	1.50273	0.222377	1.40974	2.68674	0.520422	1.95356	0.520422	-0.215611	0.300546	-0.399328	1.53164	-0.397208	0.00153164	-0.660112	0.180878	-0.0397104	0.387212	-0.467856	0.316132	0.231154	1.28992	-0.198327	0.644962
2004.7	-1.46017	0.319057	-2.80018	2.1532	-2.80574	2.16212	-4.38158	2.16212	-0.834309	0.699913	0.156573	0.0119608	0.205667	0.000787759	-0.103281	0.196212	2.77614	1.50643	-0.0102546	1.41282	2.7864	0.522757	2.00538	0.522757	-0.318827	0.301286	-0.13288	1.53849	-0.127323	0.00153849	-0.626907	0.181586	-0.0266528	0.38849	-0.437805	0.317969	0.273792	1.29474	-0.17331	0.647371
2004.79	-1.08834	0.324697	-2.35836	2.16069	-2.35806	2.16802	-3.96324	2.16802	-0.637267	0.705082	0.211508	0.0510708	0.184018	0.000793326	-0.147946	0.178119	2.53272	1.51011	-0.245187	1.41603	2.77791	0.524668	1.94336	0.524668	-0.389397	0.302021	0.026715	1.54537	0.0264189	0.00154537	-0.58513	0.182291	-0.0166052	0.389861	-0.410449	0.319806	0.315136	1.29955	-0.151728	0.649777
2004.87	-0.744362	0.331699	-2.00998	2.16836	-2.00496	2.17347	-3.59765	2.17347	-0.496842	0.710262	0.255867	0.055064	0.162369	0.000798893	-0.186653	0.148906	2.14121	1.51411	-0.729776	1.41969	2.87098	0.526318	1.98211	0.526318	-0.428974	0.302823	-0.0504071	1.55218	-0.0554264	0.00155218	-0.543068	0.182995	-0.00559028	0.391197	-0.383637	0.321641	0.313569	1.30426	-0.133983	0.652128
2004.95	-0.708014	0.338725	-1.81474	2.17593	-1.80698	2.17939	-3.3471	2.17939	-0.342281	0.715483	0.231143	0.078109	0.14072	0.00080446	-0.210684	0.122796	2.00386	1.51809	-0.784843	1.42335	2.7887	0.527876	1.84684	0.527876	-0.576721	0.303618	-0.0138088	1.55887	-0.0215714	0.00155887	-0.497677	0.183696	0.00471168	0.392465	-0.356664	0.323476	0.399748	1.30899	-0.123542	0.654494
2005.04	-0.378083	0.345147	-1.39608	2.18364	-1.38837	2.18573	-2.84216	2.18573	-0.206997	0.720674	0.1636	0.0561389	0.119071	0.000810028	-0.2283	0.0954791	1.51777	1.52236	-1.09884	1.42727	2.6166	0.529604	1.62577	0.529604	-0.715017	0.304473	-0.0989043	1.56547	-0.106609	0.00156547	-0.455788	0.184395	0.0111947	0.393753	-0.323005	0.325309	0.517055	1.3138	-0.120053	0.656901
2005.12	0.48899	0.350731	-1.09125	2.1912	-1.08479	2.19225	-2.42739	2.19225	-0.0342643	0.725857	0.156351	0.0455416	0.0974213	0.000815595	-0.258467	0.0678001	0.95134	1.52645	-1.58792	1.43105	2.53926	0.531193	1.50958	0.531193	-0.753627	0.305291	-0.391922	1.57204	-0.398382	0.00157204	-0.403169	0.185092	0.0154547	0.39504	-0.28064	0.327142	0.594125	1.31865	-0.116385	0.659327
2005.2	1.21334	0.355778	-0.48026	2.19939	-0.477336	2.19997	-1.69187	2.19997	0.118757	0.73105	0.10483	0.0485416	0.0757722	0.000821162	-0.291581	0.0502277	1.5873	1.53126	-0.674472	1.43555	2.26178	0.532885	1.20918	0.532885	-0.646421	0.306252	0.818387	1.57879	0.815463	0.00157879	-0.344066	0.185788	0.0208562	0.396289	-0.241545	0.328974	0.689801	1.3236	-0.111119	0.661798
2005.28	2.00054	0.361107	0.373199	2.20775	0.370945	2.20836	-0.711965	2.20836	0.242186	0.736224	0.0552403	0.0148913	0.054123	0.00082673	-0.311878	0.0517322	1.94278	1.53642	-0.0122557	1.44058	1.95503	0.534153	0.899027	0.534153	-0.546455	0.307285	2.00184	1.58543	2.0041	0.00158543	-0.280187	0.186482	0.0243562	0.397538	-0.200083	0.330805	0.756706	1.32851	-0.113847	0.664253
2005.37	3.04159	0.366209	2.3444	2.21568	2.33667	2.21685	1.37663	2.21685	0.417274	0.741402	0.0181623	0.001925	0.0324738	0.000832297	-0.329934	0.0718446	1.7951	1.54088	-0.0532905	1.44491	1.84839	0.535308	0.81138	0.535308	-0.447858	0.308176	3.80184	1.59215	3.80957	0.00159215	-0.209696	0.187174	0.0227604	0.398785	-0.154699	0.332635	0.865312	1.33327	-0.124566	0.666637
2005.45	3.07351	0.372275	2.86254	2.22374	2.84934	2.22714	2.00612	2.22714	0.638044	0.746617	0.0438669	0.0535708	0.0108246	0.000837864	-0.33624	0.122895	2.20473	1.54565	0.294676	1.44954	1.91006	0.536535	0.914675	0.536535	-0.309501	0.309131	4.71783	1.59874	4.73103	0.00159874	-0.144536	0.187863	0.016448	0.40002	-0.107817	0.334464	0.964387	1.33791	-0.134305	0.668957
2005.53	3.53009	0.378459	3.01861	2.23107	3.01931	2.23756	2.2804	2.23756	0.728233	0.751949	0.0436045	0.111625	-0.0108246	0.000843431	-0.324612	0.170219	2.47552	1.55003	0.778029	1.45361	1.69749	0.538137	0.785974	0.538137	-0.190112	0.310005	5.17021	1.60471	5.16952	0.00160471	-0.0973766	0.188552	0.000789636	0.401272	-0.0580349	0.336292	0.974204	1.34255	-0.134953	0.671277
2005.62	3.83325	0.384357	3.71936	2.23842	3.71724	2.24756	3.11011	2.24756	0.785145	0.757217	0.0391258	0.0817251	-0.0324738	0.000848999	-0.298637	0.202553	2.70582	1.55452	1.24709	1.45779	1.45873	0.53979	0.642377	0.53979	-0.21083	0.310904	6.12442	1.61058	6.12654	0.00161058	-0.0456317	0.189239	-0.0090132	0.402501	-0.00837096	0.33812	0.945448	1.34726	-0.136413	0.673631
2005.7	3.31999	0.389686	3.4442	2.24552	3.43865	2.2555	2.96822	2.2555	0.802581	0.762431	0.0487264	0.0372394	-0.054123	0.000854566	-0.255142	0.211889	2.6184	1.55832	1.55166	1.46111	1.06674	0.541795	0.379956	0.541795	-0.244867	0.311665	5.80191	1.61679	5.80746	0.00161679	0.0172004	0.189925	-0.0167736	0.403725	0.0392146	0.339946	0.852977	1.35212	-0.138763	0.676058
2005.79	4.1447	0.395227	3.41362	2.25258	3.41392	2.26145	3.08151	2.26145	0.758554	0.767637	0.0643453	0.0144128	-0.0757722	0.000860133	-0.206201	0.200194	3.13989	1.56172	2.25962	1.4641	0.880268	0.543479	0.352793	0.543479	-0.222328	0.312343	6.34761	1.62331	6.34731	0.00162331	0.0942655	0.190608	-0.0254577	0.404953	0.0847092	0.341772	0.666598	1.35686	-0.125905	0.678429
2005.87	3.97399	0.400485	3.29649	2.25999	3.30151	2.26717	3.11215	2.26717	0.749564	0.772901	0.12279	0.0696542	-0.0974213	0.0008657	-0.151358	0.180179	3.25617	1.56571	2.63999	1.46772	0.616187	0.545188	0.268372	0.545188	-0.240647	0.313141	6.40632	1.62977	6.4013	0.00162977	0.171851	0.19129	-0.0328957	0.40617	0.131014	0.343597	0.46707	1.3615	-0.110265	0.68075
2005.95	3.71584	0.407325	3.58069	2.2679	3.58845	2.27256	3.54883	2.27256	0.757153	0.778217	0.16445	0.0951483	-0.119071	0.000871268	-0.109728	0.145471	2.80847	1.57033	2.69973	1.4721	0.108736	0.546695	-0.0464674	0.546695	-0.271564	0.314067	6.28719	1.63628	6.27943	0.00163628	0.247203	0.19197	-0.0405653	0.407695	0.177606	0.345421	0.290174	1.36612	-0.0817147	0.68306
2006.04	3.90956	0.413126	4.06233	2.27667	4.07004	2.27933	4.17811	2.27933	0.866182	0.783494	0.207739	0.071559	-0.14072	0.000876835	-0.0871954	0.110201	2.06469	1.57634	2.37938	1.47797	-0.314684	0.548137	-0.267724	0.548137	-0.266167	0.315268	6.04754	1.64267	6.03983	0.00164267	0.301389	0.192648	-0.0445278	0.409046	0.227516	0.347244	0.210804	1.37113	-0.0367394	0.685566
2006.12	3.81483	0.418082	3.65615	2.28564	3.66261	2.28715	3.90809	2.28715	1.08716	0.788734	0.255855	0.0338951	-0.162369	0.000882402	-0.0673404	0.0832526	1.95825	1.58277	2.63393	1.48432	-0.675683	0.5495	-0.423365	0.5495	-0.233794	0.316554	5.55352	1.64893	5.54706	0.00164893	0.363864	0.193325	-0.0418851	0.410252	0.278542	0.349067	0.208113	1.37592	0.022667	0.687959
2006.2	3.96842	0.422956	3.95809	2.29483	3.96102	2.29595	4.33147	2.29595	1.26069	0.793981	0.269855	0.0353053	-0.184018	0.000887969	-0.0412178	0.0719347	1.86059	1.58947	2.83336	1.49097	-0.97277	0.550821	-0.522462	0.550821	-0.209308	0.317894	5.78038	1.65524	5.77746	0.00165524	0.420017	0.194	-0.0347564	0.411454	0.325293	0.350888	0.186721	1.38074	0.0935581	0.69037
2006.28	3.73744	0.428121	3.83624	2.30369	3.83398	2.30493	4.32109	2.30493	1.37404	0.799233	0.257457	0.0339985	-0.205667	0.000893537	-0.014291	0.0757879	0.981663	1.59567	2.11745	1.49712	-1.13579	0.552085	-0.507051	0.552085	-0.244557	0.319134	4.80136	1.66157	4.80361	0.00166157	0.482876	0.194672	-0.0234296	0.412652	0.369982	0.352709	0.117192	1.3856	0.169958	0.692798
2006.37	2.85432	0.433068	3.78767	2.31246	3.77994	2.31423	4.38444	2.31423	1.42232	0.80449	0.275444	0.0335103	-0.227316	0.000899104	0.0252579	0.0903244	-0.0328746	1.6018	1.30259	1.50322	-1.33546	0.553257	-0.554986	0.553257	-0.257659	0.32036	3.77232	1.66785	3.78005	0.00166785	0.54935	0.195343	-0.00548934	0.413847	0.417809	0.354529	-0.0580467	1.3903	0.243253	0.69515
2006.45	2.41836	0.438592	2.95153	2.32015	2.93833	2.32407	3.66509	2.32407	1.38145	0.809744	0.262093	0.0168698	-0.248966	0.000904671	0.0749927	0.135057	-0.580668	1.60642	1.10939	1.50777	-1.69005	0.554258	-0.781427	0.554258	-0.203983	0.321284	2.43266	1.67406	2.44586	0.00167406	0.620305	0.196013	0.0154679	0.415094	0.464405	0.356348	-0.29719	1.3949	0.316373	0.69745
2006.53	2.74629	0.443568	2.8866	2.3278	2.8873	2.33554	3.71813	2.33554	1.33201	0.815059	0.235595	0.074205	-0.270615	0.000910238	0.110605	0.190009	-1.49604	1.61107	0.499767	1.51228	-1.99581	0.555468	-0.955477	0.555468	-0.227224	0.322214	1.50186	1.68021	1.50117	0.00168021	0.694947	0.19668	0.0383305	0.416284	0.512101	0.358167	-0.537926	1.39962	0.388959	0.699811
2006.62	2.00336	0.448344	3.01655	2.33572	3.01443	2.34583	3.96176	2.34583	1.43377	0.820365	0.239648	0.0640114	-0.292264	0.000915806	0.136073	0.217569	-2.31171	1.61604	-0.12933	1.51708	-2.18238	0.556829	-1.04178	0.556829	-0.249075	0.323209	0.838789	1.68642	0.840909	0.00168642	0.773622	0.197347	0.0699862	0.417486	0.558332	0.359984	-0.659003	1.40424	0.451183	0.702118
2006.7	2.23099	0.452716	2.98352	2.34277	2.97796	2.35323	4.03172	2.35323	1.62107	0.825635	0.271915	0.0161364	-0.313913	0.000921373	0.145779	0.221651	-2.82474	1.61971	-0.290834	1.5205	-2.5339	0.558161	-1.31174	0.558161	-0.200356	0.323942	0.299001	1.69267	0.304559	0.00169267	0.856332	0.198012	0.10156	0.418695	0.600987	0.361801	-0.717025	1.40881	0.507304	0.704406
2006.79	2.77926	0.45768	3.63506	2.34986	3.63535	2.35896	4.77515	2.35896	1.86998	0.83091	0.27952	0.0170488	-0.335562	0.00092694	0.127725	0.206948	-3.55386	1.62356	-0.753267	1.52414	-2.8006	0.559407	-1.51928	0.559407	-0.157562	0.324712	0.209213	1.6988	0.208917	0.0016988	0.932662	0.198675	0.134996	0.419883	0.641704	0.363617	-0.675681	1.41335	0.556782	0.706673
2006.87	2.6976	0.463189	4.4734	2.35552	4.47842	2.36148	5.67421	2.36148	2.15406	0.836245	0.267375	0.0743253	-0.357212	0.000932508	0.10125	0.167651	-4.42367	1.62696	-1.55454	1.52733	-2.86913	0.560605	-1.54863	0.560605	-0.103391	0.325392	0.156003	1.70337	0.150984	0.00170337	1.00424	0.199336	0.171734	0.421057	0.682917	0.365433	-0.568752	1.4178	0.596546	0.708901
2006.95	1.50755	0.469664	3.9141	2.36227	3.92186	2.36606	5.14487	2.36606	2.29433	0.841595	0.223284	0.0804253	-0.378861	0.000938075	0.0907467	0.133934	-4.67452	1.63031	-1.87553	1.53048	-2.79898	0.561733	-1.45877	0.561733	-0.0767507	0.326063	-0.661905	1.7095	-0.669667	0.0017095	1.07866	0.199996	0.213586	0.422238	0.724617	0.367247	-0.582981	1.42246	0.637163	0.711228
2007.04	1.6408	0.475441	3.7182	2.36911	3.72591	2.37146	4.95811	2.37146	2.39271	0.846932	0.191335	0.0689074	-0.40051	0.000943642	0.0925594	0.105641	-4.59283	1.63385	-1.95642	1.53384	-2.63642	0.562844	-1.29732	0.562844	-0.0366517	0.326771	-0.774368	1.71557	-0.782073	0.00171557	1.16768	0.200654	0.257158	0.42341	0.774624	0.369061	-0.662933	1.42708	0.664852	0.713541
2007.12	1.23215	0.481259	3.70372	2.37659	3.71018	2.3782	4.94703	2.3782	2.30023	0.852258	0.14338	0.0557183	-0.422159	0.000949209	0.119129	0.087663	-4.43779	1.63837	-1.89626	1.53825	-2.54153	0.563948	-1.22563	0.563948	0.01891	0.327673	-0.608483	1.7216	-0.614943	0.0017216	1.28117	0.20131	0.301956	0.424575	0.828489	0.370874	-0.931179	1.43178	0.67641	0.71589
2007.2	1.5832	0.48612	4.17341	2.38464	4.17634	2.38586	5.42094	2.38586	2.14199	0.857575	0.124194	0.0406714	-0.443808	0.000954777	0.151022	0.0763534	-4.54038	1.64366	-2.02178	1.54348	-2.5186	0.565063	-1.24942	0.565063	0.0269525	0.328733	-0.21302	1.72768	-0.215944	0.00172768	1.38734	0.201965	0.344194	0.425736	0.876243	0.372687	-1.2683	1.43657	0.678317	0.718283
2007.28	1.27947	0.490304	3.81625	2.39283	3.81399	2.39402	5.0712	2.39402	2.04365	0.862883	0.128284	0.0147472	-0.465458	0.000960344	0.175645	0.0755501	-4.1977	1.64909	-1.76173	1.54878	-2.43597	0.566368	-1.2356	0.566368	0.0564696	0.329818	-0.208061	1.73382	-0.205806	0.00173382	1.49079	0.202618	0.388199	0.426894	0.918861	0.374499	-1.55481	1.44127	0.672325	0.720634
2007.37	1.69516	0.494696	3.89904	2.40093	3.89132	2.40286	5.1695	2.40286	2.04783	0.868195	0.159353	0.000363803	-0.487107	0.000965911	0.186895	0.0963346	-3.42915	1.65447	-1.15751	1.55408	-2.27164	0.567555	-1.1554	0.567555	0.118718	0.330895	0.649064	1.73988	0.656793	0.00173988	1.58819	0.20327	0.432377	0.428048	0.964362	0.37631	-1.75666	1.44584	0.660215	0.722918
2007.45	2.58551	0.499857	3.17065	2.40914	3.15745	2.41349	4.47222	2.41349	2.16804	0.873537	0.160865	0.0496448	-0.508756	0.000971478	0.18335	0.144885	-2.30415	1.66006	-0.151882	1.55964	-2.15227	0.568598	-1.12886	0.568598	0.154313	0.332011	1.03665	1.7459	1.04984	0.0017459	1.67544	0.20392	0.47989	0.429206	1.01178	0.37812	-1.81217	1.4503	0.652231	0.725148
2007.53	2.98337	0.503957	2.9826	2.41643	2.98329	2.42429	4.34018	2.42429	2.34449	0.878947	0.175688	0.0939754	-0.530405	0.000977046	0.172277	0.194994	-1.67497	1.66495	0.358011	1.56442	-2.03299	0.569782	-1.09037	0.569782	0.20456	0.332989	1.48059	1.75131	1.4799	0.00175131	1.74796	0.20457	0.524047	0.43036	1.06412	0.37993	-1.81678	1.45474	0.649449	0.727371
2007.62	2.45681	0.507959	3.06207	2.42334	3.05995	2.43358	4.50462	2.43358	2.46894	0.88437	0.214574	0.0986973	-0.552054	0.000982613	0.178659	0.223011	-1.1361	1.66933	0.935505	1.56864	-2.0716	0.570972	-1.23724	0.570972	0.255294	0.333865	2.10251	1.75668	2.10463	0.00175668	1.82588	0.205218	0.57555	0.431537	1.11594	0.381739	-1.91541	1.45923	0.652403	0.729615
2007.7	3.06001	0.51158	3.02573	2.43086	3.02017	2.44142	4.57517	2.44142	2.52619	0.889707	0.240194	0.0233311	-0.573704	0.00098818	0.185008	0.226882	-0.948878	1.67395	1.27559	1.57312	-2.22447	0.572194	-1.50719	0.572194	0.245001	0.33479	2.2563	1.76266	2.26186	0.00176266	1.91094	0.205865	0.632046	0.432679	1.16713	0.383548	-2.08567	1.46374	0.661558	0.731869
2007.79	2.63554	0.515742	2.92683	2.43789	2.92713	2.44711	4.60447	2.44711	2.56954	0.895069	0.289357	0.0505271	-0.595353	0.000993747	0.202363	0.212156	-0.817433	1.67789	1.45759	1.57684	-2.27503	0.573498	-1.67894	0.573498	0.243043	0.335578	2.31205	1.76862	2.31176	0.00176862	1.99153	0.206511	0.691567	0.433819	1.21685	0.385355	-2.2992	1.46829	0.679445	0.734146
2007.87	2.18952	0.51947	2.41246	2.44501	2.41748	2.45247	4.22411	2.45247	2.64649	0.900485	0.354946	0.0867799	-0.617002	0.000999315	0.226675	0.19121	-0.432922	1.682	1.78909	1.58076	-2.22201	0.574736	-1.74668	0.574736	0.27784	0.3364	2.21123	1.77452	2.20621	0.00177452	2.07647	0.207155	0.753431	0.43497	1.26589	0.387162	-2.51401	1.47276	0.709759	0.736381
2007.95	2.39431	0.523476	1.95196	2.45314	1.95972	2.4581	3.90321	2.4581	2.64013	0.905922	0.373464	0.0962519	-0.638651	0.00100488	0.249341	0.15603	-0.0797279	1.68763	2.21039	1.58625	-2.29012	0.576114	-1.93336	0.576114	0.285958	0.337527	2.12933	1.78039	2.12157	0.00178039	2.16341	0.207797	0.814307	0.43611	1.32012	0.388968	-2.78463	1.47725	0.753464	0.738626
2008.04	3.77281	0.527014	2.61602	2.46181	2.62373	2.46492	4.70781	2.46492	2.72232	0.911344	0.389944	0.0851981	-0.6603	0.00101045	0.255961	0.123793	0.267752	1.69413	2.69943	1.59271	-2.43168	0.577351	-2.18668	0.577351	0.349666	0.338826	3.14744	1.78618	3.13974	0.00178618	2.26255	0.208439	0.87349	0.437241	1.37813	0.390774	-2.98497	1.48173	0.803179	0.740865
2008.12	3.78748	0.531044	3.3574	2.47125	3.36386	2.47329	5.58422	2.47329	2.78403	0.916762	0.362003	0.079211	-0.681949	0.00101602	0.254868	0.100544	0.311213	1.70168	2.82769	1.60026	-2.51648	0.578692	-2.37075	0.578692	0.423895	0.340337	3.92995	1.79202	3.92349	0.00179202	2.34991	0.209079	0.930093	0.438403	1.42977	0.392578	-3.14806	1.48633	0.860313	0.743167
2008.2	4.86139	0.535482	3.54489	2.48086	3.54781	2.48263	5.89466	2.48263	2.93339	0.922157	0.357205	0.0575053	-0.703599	0.00102158	0.234812	0.0936804	0.385278	1.70967	2.95428	1.60826	-2.569	0.580051	-2.50542	0.580051	0.525485	0.341933	4.16791	1.7977	4.16498	0.0017977	2.42427	0.209717	0.984266	0.439537	1.4715	0.394382	-3.23188	1.49102	0.928026	0.745511
2008.29	5.05738	0.539487	3.40234	2.49063	3.40009	2.49244	5.86297	2.49244	3.13119	0.927552	0.30455	0.0513046	-0.725248	0.00102715	0.208153	0.094816	0.546332	1.71779	3.13219	1.61642	-2.58586	0.581361	-2.58191	0.581361	0.593651	0.343557	4.15458	1.80346	4.15683	0.00180346	2.49717	0.210354	1.03467	0.440684	1.50993	0.396185	-3.21801	1.49567	1.00287	0.747836
2008.37	5.33279	0.54402	3.54649	2.49936	3.53876	2.50178	6.10935	2.50178	3.22744	0.932942	0.220592	0.0387288	-0.746897	0.00103272	0.193676	0.109925	0.47358	1.72459	3.12175	1.62322	-2.64817	0.582575	-2.67842	0.582575	0.625351	0.344919	4.20601	1.80903	4.21374	0.00180903	2.56673	0.21099	1.08024	0.441815	1.55378	0.397987	-3.27572	1.50017	1.08182	0.750087
2008.45	4.98935	0.548898	3.44133	2.50756	3.42813	2.51233	6.09525	2.51233	3.24138	0.938335	0.150854	0.0365275	-0.768546	0.00103829	0.193621	0.154692	0.193656	1.73047	3.10103	1.62899	-2.90737	0.583882	-2.94697	0.583882	0.627741	0.346093	3.81541	1.81476	3.8286	0.00181476	2.63049	0.211624	1.12271	0.442932	1.60078	0.399789	-3.42694	1.50452	1.16349	0.752262
2008.54	5.03757	0.552609	4.20305	2.51539	4.20374	2.52353	6.92753	2.52353	3.272	0.943797	0.107557	0.0904014	-0.790195	0.00104385	0.186229	0.202513	-0.53655	1.73592	2.56319	1.63425	-3.09974	0.585355	-3.1051	0.585355	0.648631	0.347183	3.85342	1.82039	3.85273	0.00182039	2.69601	0.212258	1.15573	0.444047	1.64895	0.40159	-3.58755	1.50887	1.2513	0.754435
2008.62	4.85253	0.556473	3.9227	2.52276	3.92058	2.53308	6.68602	2.53308	3.26268	0.949286	0.0564112	0.103447	-0.811845	0.00104942	0.19249	0.228512	-0.755475	1.74078	2.49752	1.63885	-3.253	0.586916	-3.21548	0.586916	0.713264	0.348155	3.3576	1.82592	3.35972	0.00182592	2.77028	0.21289	1.18934	0.445159	1.69629	0.40339	-3.7867	1.51347	1.33706	0.756736
2008.7	5.23388	0.560234	3.81791	2.52995	3.81235	2.54051	6.58469	2.54051	3.36254	0.954702	0.0025407	0.0472175	-0.833494	0.00105499	0.186195	0.231428	-0.682179	1.74539	2.47518	1.64318	-3.15736	0.588509	-3.04632	0.588509	0.810448	0.349078	3.31637	1.83146	3.32192	0.00183146	2.84863	0.213522	1.2143	0.446268	1.7414	0.405189	-3.85632	1.51787	1.41198	0.758934
2008.79	5.3366	0.564084	4.28376	2.53691	4.28406	2.54652	7.03926	2.54652	3.49462	0.960104	-0.0362894	0.000742168	-0.855143	0.00106055	0.174546	0.221095	-0.6076	1.74957	2.49945	1.64709	-3.10705	0.590014	-2.89242	0.590014	0.90788	0.349915	3.85101	1.83709	3.85071	0.00183709	2.92653	0.214152	1.2344	0.447378	1.78472	0.406988	-3.90159	1.52219	1.48684	0.761097
2008.87	5.61019	0.568304	4.30425	2.54376	4.30927	2.55163	7.03286	2.55163	3.64066	0.96552	-0.0971524	0.0339244	-0.876792	0.00106612	0.163456	0.200274	-0.488364	1.75373	2.78201	1.65097	-3.27038	0.591479	-2.92376	0.591479	1.04884	0.350745	3.98437	1.8426	3.97935	0.0018426	2.99697	0.214781	1.25145	0.448501	1.82711	0.408786	-3.90447	1.52647	1.56675	0.763237
2008.95	6.03318	0.572721	4.49191	2.55078	4.49967	2.55632	7.17704	2.55632	3.74419	0.970958	-0.166857	0.0552292	-0.898441	0.00107169	0.166825	0.168205	-0.177829	1.7581	3.22346	1.6551	-3.40129	0.592921	-2.89648	0.592921	1.16392	0.35162	4.48867	1.84812	4.48091	0.00184812	3.063	0.215409	1.26532	0.449602	1.87244	0.410584	-3.9237	1.53073	1.634	0.765364
2009.04	5.99448	0.577297	5.04093	2.55773	5.04863	2.56135	7.66433	2.56135	3.94086	0.976404	-0.213604	0.0574017	-0.920091	0.00107726	0.166645	0.136041	-0.0398999	1.763	3.40485	1.65981	-3.44475	0.594332	-2.76403	0.594332	1.25233	0.352601	5.17537	1.85305	5.16767	0.00185305	3.12057	0.216035	1.27832	0.450703	1.92726	0.412381	-3.85989	1.53531	1.6882	0.767654
2009.12	7.03855	0.58181	6.38449	2.56548	6.39095	2.56805	8.93293	2.56805	4.23324	0.981833	-0.273197	0.0279282	-0.94174	0.00108282	0.161292	0.114769	-0.23217	1.76849	3.30858	1.66511	-3.54075	0.595787	-2.67975	0.595787	1.29036	0.353699	6.32007	1.85853	6.31361	0.00185853	3.16899	0.21666	1.2922	0.451797	1.98388	0.414177	-3.67447	1.5398	1.73583	0.769898
2009.2	8.30001	0.586693	7.52055	2.57303	7.52347	2.57517	9.98074	2.57517	4.645	0.987265	-0.348484	0.0213361	-0.963389	0.00108839	0.154025	0.105069	-0.526375	1.77377	3.15619	1.67021	-3.68257	0.597233	-2.64353	0.597233	1.2866	0.354755	7.15112	1.86392	7.1482	0.00186392	3.21637	0.217284	1.30823	0.452891	2.03862	0.415973	-3.35576	1.54436	1.78602	0.772178
2009.28	8.1649	0.590808	7.38685	2.58049	7.3846	2.58268	9.7451	2.58268	5.08428	0.9927	-0.367332	0.00209519	-0.985038	0.00109396	0.153746	0.106353	-0.470266	1.77892	3.24437	1.67504	-3.71463	0.599019	-2.50051	0.599019	1.30303	0.355785	7.06808	1.86932	7.07033	0.00186932	3.26963	0.217906	1.32612	0.454044	2.09022	0.417768	-3.06741	1.54891	1.83305	0.774455
2009.37	8.19918	0.595225	8.06406	2.58716	8.05634	2.59016	10.3107	2.59016	5.48577	0.998143	-0.37536	0.0196235	-1.00669	0.00109953	0.158932	0.124748	-0.575756	1.78342	3.14279	1.67924	-3.71855	0.600615	-2.33632	0.600615	1.34081	0.356685	7.63951	1.87424	7.64724	0.00187424	3.32909	0.218527	1.34849	0.455133	2.14281	0.419562	-2.8272	1.55333	1.86794	0.776667
2009.45	8.64394	0.600074	8.44816	2.59319	8.43496	2.59909	10.5774	2.59909	5.94174	1.00362	-0.358591	0.0636508	-1.02834	0.00110509	0.159696	0.175	-0.973964	1.78702	2.80116	1.68253	-3.77513	0.60211	-2.236	0.60211	1.37902	0.357405	7.6207	1.87914	7.63389	0.00187914	3.39464	0.219147	1.3746	0.456219	2.19502	0.421356	-2.55739	1.55763	1.89347	0.778815
2009.53	8.9547	0.604849	8.79416	2.59889	8.79486	2.60834	10.8045	2.60834	6.3571	1.00921	-0.331426	0.124739	-1.04999	0.00111066	0.163573	0.221875	-1.18318	1.79019	2.55123	1.68536	-3.73441	0.603603	-2.03044	0.603603	1.41044	0.358038	7.77525	1.88399	7.77456	0.00188399	3.46192	0.219766	1.39718	0.457317	2.24735	0.42315	-2.31881	1.56187	1.90088	0.780934
2009.62	9.33185	0.608776	9.56038	2.60481	9.55826	2.61704	11.455	2.61704	6.76402	1.01479	-0.341889	0.123629	-1.07163	0.00111623	0.160128	0.252792	-1.09112	1.79325	2.61048	1.68809	-3.70161	0.605068	-1.86428	0.605068	1.45258	0.35865	8.62726	1.88925	8.62938	0.00188925	3.52676	0.220384	1.43091	0.458436	2.29779	0.424943	-2.0338	1.56613	1.88424	0.783066
2009.7	9.68462	0.612387	10.6932	2.61099	10.6876	2.6237	12.4795	2.6237	7.23982	1.02034	-0.333292	0.104874	-1.09328	0.00112179	0.147889	0.258007	-0.92616	1.7966	2.70659	1.69109	-3.63275	0.606606	-1.68466	0.606606	1.46911	0.35932	9.90936	1.89459	9.91492	0.00189459	3.59006	0.221001	1.47293	0.459528	2.34558	0.426735	-1.6924	1.5704	1.85694	0.785201
2009.79	10.6224	0.617435	12.1926	2.61717	12.1929	2.62861	13.8922	2.62861	7.71138	1.0258	-0.353349	0.00223001	-1.11493	0.00112736	0.129633	0.244996	-1.30345	1.79996	2.35634	1.69411	-3.65979	0.608146	-1.63508	0.608146	1.48328	0.359992	11.0191	1.89992	11.0188	0.00189992	3.65411	0.221617	1.52384	0.460603	2.3912	0.428526	-1.32744	1.57462	1.82302	0.787308
2009.87	11.1794	0.621063	12.3773	2.62351	12.3823	2.63242	14.0005	2.63242	8.14133	1.03129	-0.401484	0.0411288	-1.13658	0.00113293	0.110069	0.216419	-1.25426	1.8035	2.37259	1.69729	-3.62685	0.609768	-1.56694	0.609768	1.50817	0.3607	11.2381	1.9053	11.2331	0.0019053	3.71875	0.222231	1.57862	0.461675	2.43374	0.430317	-0.965807	1.57879	1.77752	0.789394
2009.95	12.0853	0.624209	13.0247	2.6296	13.0324	2.63632	14.5846	2.63632	8.47556	1.0368	-0.444865	0.0673021	-1.15823	0.0011385	0.0968502	0.188131	-1.47268	1.80667	1.86541	1.70001	-3.33809	0.611583	-1.29116	0.611583	1.48586	0.361334	11.6566	1.91068	11.6489	0.00191068	3.79867	0.222845	1.64005	0.462743	2.47985	0.432108	-0.724184	1.58295	1.72603	0.791474
2010.04	12.9202	0.628388	13.3452	2.63581	13.3529	2.64057	14.8675	2.64057	8.69245	1.04231	-0.509037	0.0692651	-1.17988	0.00114406	0.0792692	0.158362	-1.64354	1.81003	1.4656	1.70299	-3.10913	0.61321	-1.12455	0.61321	1.44216	0.362006	11.7886	1.91606	11.7809	0.00191606	3.89657	0.223457	1.70622	0.463809	2.53225	0.433897	-0.612917	1.58722	1.67936	0.793611
2010.12	13.265	0.632003	12.8821	2.642	12.8886	2.64553	14.4045	2.64553	8.84048	1.0478	-0.554037	0.0306665	-1.20153	0.00114963	0.0677119	0.136736	-2.03081	1.81336	1.0357	1.70594	-3.06651	0.614853	-1.18309	0.614853	1.41222	0.362672	10.9255	1.92142	10.919	0.00192142	4.00875	0.224068	1.77285	0.464872	2.57947	0.435686	-0.601546	1.59162	1.63499	0.795811
2010.2	12.0982	0.635643	11.4789	2.64865	11.4818	2.65171	13.0349	2.65171	8.82609	1.05329	-0.55731	0.0169388	-1.22318	0.0011552	0.07071	0.127282	-2.64326	1.81732	0.47144	1.70956	-3.1147	0.616497	-1.35247	0.616497	1.39092	0.363465	8.9093	1.92683	8.90637	0.00192683	4.12571	0.224678	1.83908	0.465971	2.62125	0.437475	-0.798063	1.59602	1.59542	0.798012
2010.28	11.7082	0.639229	10.9741	2.65583	10.9719	2.65899	12.5895	2.65899	8.80162	1.05879	-0.514707	0.0199842	-1.24483	0.00116076	0.071602	0.129593	-2.71009	1.82208	0.354133	1.71401	-3.06422	0.618166	-1.42779	0.618166	1.36968	0.364416	8.3334	1.93222	8.33565	0.00193222	4.24442	0.225287	1.90857	0.467081	2.66238	0.439263	-1.0514	1.60039	1.55236	0.800194
2010.37	11.6036	0.642723	11.4789	2.6632	11.4711	2.66732	13.1752	2.66732	8.82663	1.06432	-0.518132	0.0592797	-1.26648	0.00116633	0.0690676	0.148283	-3.11049	1.82709	-0.0159176	1.7187	-3.09457	0.619922	-1.58169	0.619922	1.32153	0.365417	8.42971	1.93762	8.43744	0.00193762	4.36883	0.225894	1.98164	0.468144	2.70699	0.44105	-1.22794	1.60464	1.51524	0.802321
2010.45	10.9635	0.646675	10.7663	2.67031	10.7531	2.6774	12.5563	2.6774	8.84592	1.0699	-0.495917	0.102246	-1.28813	0.0011719	0.0618324	0.194701	-3.07608	1.83171	0.223474	1.72294	-3.29956	0.621799	-1.90406	0.621799	1.29145	0.366342	7.73884	1.94304	7.75204	0.00194304	4.48826	0.2265	2.05541	0.469619	2.75596	0.442836	-1.44956	1.60881	1.49176	0.804406
2010.53	10.3351	0.650139	11.3646	2.67703	11.3653	2.688	13.2459	2.688	8.9145	1.07563	-0.460523	0.164941	-1.30978	0.00117747	0.0510279	0.242567	-3.36522	1.83583	0.0636812	1.72668	-3.4289	0.623575	-2.12503	0.623575	1.28829	0.367166	8.05112	1.94839	8.05043	0.00194839	4.60533	0.227106	2.1221	0.470763	2.80752	0.444622	-1.64218	1.61294	1.48225	0.806472
2010.62	9.92301	0.65325	10.9227	2.68406	10.9206	2.69778	12.8782	2.69778	9.00552	1.08132	-0.432225	0.147014	-1.33143	0.00118303	0.0368784	0.27171	-3.60465	1.84037	-0.131549	1.73086	-3.4731	0.625358	-2.27788	0.625358	1.29278	0.368073	7.35284	1.95378	7.35496	0.00195378	4.72224	0.227711	2.19002	0.471828	2.85683	0.446408	-1.82344	1.61719	1.49209	0.808594
2010.7	9.8381	0.656773	10.6414	2.69182	10.6358	2.70558	12.6465	2.70558	8.97563	1.08687	-0.381901	0.0710046	-1.35307	0.0011886	0.0431966	0.272559	-4.37225	1.84582	-1.04074	1.736	-3.33151	0.627182	-2.249	0.627182	1.25123	0.369164	6.30677	1.9593	6.31233	0.0019593	4.84403	0.228315	2.25036	0.472906	2.90383	0.448192	-2.16207	1.62155	1.52138	0.810775
2010.79	9.22575	0.659886	10.0003	2.69948	10.0006	2.71251	12.0414	2.71251	8.90546	1.09239	-0.339917	0.00930431	-1.37472	0.00119417	0.0483573	0.265532	-5.43111	1.85121	-2.1244	1.74104	-3.30671	0.629078	-2.33873	0.629078	1.21535	0.370241	4.61785	1.96474	4.61755	0.00196474	4.96504	0.228918	2.3034	0.473993	2.94954	0.449977	-2.53553	1.62574	1.56292	0.81287
2010.87	8.70502	0.663052	8.94207	2.70715	8.94709	2.71799	10.9905	2.71799	8.86818	1.09794	-0.314673	0.0460718	-1.39637	0.00119974	0.0444461	0.242552	-5.60504	1.85652	-2.26996	1.74605	-3.33509	0.630872	-2.47462	0.630872	1.14548	0.371305	3.3865	1.97027	3.38148	0.00197027	5.07746	0.22952	2.34973	0.475051	2.99434	0.451761	-2.84447	1.62986	1.6058	0.81493
2010.95	8.59496	0.666133	9.22914	2.71468	9.2369	2.72269	11.2448	2.72269	8.96391	1.10351	-0.272571	0.0785942	-1.41802	0.0012053	0.0371791	0.208672	-6.13681	1.86183	-2.82232	1.75108	-3.3145	0.632547	-2.54534	0.632547	1.05825	0.372366	3.13727	1.97563	3.12951	0.00197563	5.18768	0.230121	2.38929	0.476104	3.04704	0.453544	-3.03861	1.63399	1.65108	0.816994
2011.04	8.09011	0.669383	9.22119	2.72212	9.2289	2.72775	11.1574	2.72775	9.15466	1.10911	-0.210028	0.0875142	-1.43967	0.00121087	0.0228867	0.175222	-6.29286	1.86756	-3.25179	1.75656	-3.04106	0.634247	-2.33847	0.634247	1.05448	0.373511	2.95893	1.98045	2.95122	0.00198045	5.30333	0.230721	2.42255	0.477153	3.10672	0.455327	-3.16117	1.6382	1.69326	0.819102
2011.12	7.9995	0.672759	9.14894	2.72957	9.1554	2.73342	10.9667	2.73342	9.43581	1.11469	-0.144747	0.0716218	-1.46132	0.00121644	0.0109913	0.145084	-6.44426	1.87292	-3.64673	1.76168	-2.79752	0.635859	-2.13513	0.635859	1.08192	0.374584	2.72213	1.98562	2.71567	0.00198562	5.41274	0.23132	2.4497	0.4782	3.16533	0.457109	-3.17816	1.64247	1.73094	0.821236
2011.2	8.07225	0.676531	9.75486	2.73684	9.75778	2.73992	11.4242	2.73992	9.80213	1.12025	-0.0838889	0.0509954	-1.48297	0.001222	-0.00363323	0.12984	-6.50643	1.87795	-3.97179	1.7664	-2.53464	0.637594	-1.88762	0.637594	1.10144	0.37559	3.24772	1.99088	3.2448	0.00199088	5.51422	0.231917	2.47788	0.479251	3.21449	0.458891	-3.09251	1.64684	1.77193	0.823419
2011.28	8.51673	0.680503	10.2472	2.74352	10.2449	2.7467	11.7509	2.7467	10.1723	1.12581	-0.0551441	0.0221838	-1.50462	0.00122757	-0.00646704	0.132097	-5.99095	1.88219	-3.80991	1.7703	-2.18104	0.639252	-1.52465	0.639252	1.11278	0.376437	4.24748	1.99606	4.24974	0.00199606	5.60849	0.232514	2.5035	0.480283	3.26246	0.460673	-2.96307	1.6512	1.81603	0.825601
2011.37	8.41508	0.683578	9.78838	2.74953	9.78065	2.75362	11.1239	2.75362	10.4966	1.13137	-0.0234555	0.0262835	-1.52627	0.00123314	0.00185547	0.150009	-5.6461	1.88595	-3.60438	1.77375	-2.04172	0.640806	-1.35458	0.640806	1.11712	0.377191	4.1364	2.00077	4.14413	0.00200077	5.70151	0.233109	2.52272	0.481318	3.31279	0.462454	-2.88432	1.65548	1.8674	0.827742
2011.45	8.57187	0.686425	9.49962	2.7553	9.48642	2.76268	10.6701	2.76268	10.7713	1.13698	-0.00424532	0.0777425	-1.54792	0.00123871	0.00951078	0.201877	-5.2677	1.88935	-3.35306	1.77676	-1.91464	0.642476	-1.18125	0.642476	1.05583	0.37787	4.22823	2.0055	4.24143	0.0020055	5.79626	0.233703	2.53649	0.482361	3.36515	0.464235	-2.84299	1.65964	1.9206	0.829822
2011.53	9.25138	0.689129	10.3817	2.76113	10.3824	2.77247	11.3984	2.77247	11.0914	1.14263	0.0265053	0.10843	-1.56957	0.00124427	0.0193197	0.250479	-4.99217	1.89282	-3.38809	1.77976	-1.60408	0.644395	-0.794169	0.644395	1.03473	0.378565	5.40956	2.01024	5.40886	0.00201024	5.89021	0.234297	2.54318	0.483396	3.41944	0.466015	-2.76209	1.66381	1.97417	0.831904
2011.62	9.86488	0.692222	10.35	2.76768	10.3479	2.78158	11.2384	2.78158	11.3734	1.14829	0.0388677	0.104444	-1.59122	0.00124984	0.0215362	0.277774	-4.52316	1.89682	-3.09979	1.7832	-1.42337	0.646604	-0.546644	0.646604	0.970239	0.379363	5.84623	2.01547	5.84835	0.00201547	5.98475	0.23489	2.55404	0.484448	3.4707	0.467795	-2.69619	1.66798	2.02119	0.833988
2011.7	11.2842	0.695737	11.718	2.77452	11.7125	2.789	12.5153	2.789	11.689	1.15388	0.0410731	0.0462555	-1.61286	0.00125541	0.00740314	0.283844	-4.19284	1.90127	-2.86247	1.78716	-1.33037	0.648743	-0.378721	0.648743	0.957878	0.380254	7.52704	2.02067	7.5326	0.00202067	6.08213	0.235483	2.56626	0.48547	3.52139	0.469575	-2.58991	1.67216	2.06809	0.836079
2011.79	11.7454	0.699177	11.5892	2.78112	11.5895	2.7943	12.3468	2.7943	12.1942	1.15946	0.0269119	0.0141635	-1.63451	0.00126098	-0.0288273	0.271067	-3.53653	1.90535	-2.05346	1.79091	-1.48307	0.650371	-0.444884	0.650371	0.938986	0.38107	8.02417	2.0259	8.02387	0.0020259	6.17442	0.236074	2.57831	0.486489	3.57162	0.471353	-2.26689	1.67628	2.10987	0.838139
2011.87	12.4786	0.702698	12.3986	2.78768	12.4036	2.79853	13.152	2.79853	12.72	1.16507	0.00234761	0.0608922	-1.65616	0.00126654	-0.0695832	0.246185	-2.87823	1.9094	-1.2321	1.7947	-1.64613	0.651809	-0.505745	0.651809	0.88039	0.381879	9.45579	2.0311	9.45077	0.0020311	6.26797	0.236664	2.5924	0.487504	3.61919	0.473132	-1.90288	1.68033	2.141	0.840167
2011.95	12.5214	0.706066	13.2571	2.79471	13.2649	2.80314	14.0352	2.80314	13.2887	1.17071	0.0411066	0.0812818	-1.67781	0.00127211	-0.0954539	0.217232	-2.79388	1.91412	-1.02003	1.7992	-1.77385	0.653261	-0.517771	0.653261	0.878523	0.382824	10.3756	2.03631	10.3678	0.00203631	6.37364	0.237253	2.61207	0.488515	3.67247	0.47491	-1.59297	1.68452	2.18234	0.84226
2012.04	12.9379	0.709798	13.7213	2.80258	13.729	2.80863	14.5524	2.80863	13.7287	1.17638	0.0688749	0.0953211	-1.69946	0.00127768	-0.105186	0.18417	-2.08618	1.9201	-0.21123	1.80502	-1.87495	0.654722	-0.497219	0.654722	0.94063	0.38402	11.5377	2.0415	11.53	0.0020415	6.50996	0.237841	2.63445	0.489536	3.72939	0.476688	-1.44975	1.68869	2.23574	0.844346
2012.12	13.7795	0.713274	14.5509	2.81083	14.5573	2.81535	15.4655	2.81535	14.1115	1.18202	0.0767993	0.0779106	-1.72111	0.00128324	-0.104042	0.1595	-1.70851	1.92662	0.511387	1.81145	-2.21989	0.656129	-0.72395	0.656129	0.919287	0.385323	12.7448	2.04668	12.7383	0.00204668	6.65404	0.238428	2.66047	0.490557	3.78043	0.478465	-1.35209	1.69293	2.29181	0.846463
2012.2	14.4683	0.716656	15.8168	2.81849	15.8198	2.82245	16.8342	2.82245	14.44	1.18765	0.0994427	0.055835	-1.74276	0.00128881	-0.0987585	0.14952	-1.78747	1.93232	0.840062	1.817	-2.62753	0.657565	-1.02042	0.657565	0.886971	0.386465	13.9335	2.05182	13.9306	0.00205182	6.79602	0.239014	2.691	0.49158	3.82233	0.480241	-1.32015	1.69722	2.35135	0.848611
2012.29	15.2872	0.719621	16.293	2.82598	16.2908	2.82993	17.4165	2.82993	14.7618	1.19326	0.107959	0.0141006	-1.76441	0.00129438	-0.0895733	0.149398	-1.80031	1.93775	1.17867	1.82221	-2.97898	0.659111	-1.26956	0.659111	0.865513	0.387549	14.4009	2.05701	14.4031	0.00205701	6.93518	0.239599	2.722	0.492933	3.86356	0.482017	-1.27599	1.7016	2.40912	0.8508
2012.37	16.3613	0.722535	17.4708	2.83345	17.4631	2.83858	18.6911	2.83858	15.1616	1.19888	0.137532	0.0215	-1.78606	0.00129995	-0.0959826	0.17061	-1.86176	1.94321	1.40013	1.82743	-3.26189	0.660727	-1.46663	0.660727	0.885005	0.388642	15.5053	2.06212	15.5131	0.00206212	7.0715	0.240183	2.7535	0.493942	3.90824	0.483793	-1.17096	1.70584	2.46183	0.85292
2012.45	17.4086	0.725425	18.5501	2.84044	18.5369	2.84921	19.8499	2.84921	15.5588	1.20452	0.165609	0.0472555	-1.80771	0.00130551	-0.110631	0.223347	-1.66509	1.94799	1.74298	1.83193	-3.40807	0.662326	-1.5506	0.662326	0.95285	0.389598	16.7612	2.06723	16.7744	0.00206723	7.20928	0.240766	2.78645	0.494961	3.95426	0.485568	-1.05933	1.70997	2.5025	0.854987
2012.54	18.6916	0.728782	20.2408	2.8473	20.2415	2.86059	21.6028	2.86059	15.914	1.21023	0.18793	0.110026	-1.82936	0.00131108	-0.120025	0.275384	-1.52693	1.95256	1.95726	1.8362	-3.48419	0.663982	-1.56812	0.663982	1.10044	0.390512	18.5945	2.07235	18.5938	0.00207235	7.33339	0.241349	2.81794	0.495968	4.00375	0.487343	-0.960536	1.71411	2.53156	0.857054
2012.62	19.5487	0.731572	20.818	2.85363	20.8159	2.86983	22.2268	2.86983	16.1835	1.21592	0.183738	0.0909817	-1.85101	0.00131665	-0.125779	0.304501	-1.51181	1.95639	2.03555	1.83966	-3.54736	0.665653	-1.60565	0.665653	1.21826	0.391277	19.1783	2.07744	19.1804	0.00207744	7.45876	0.241932	2.85683	0.496972	4.05206	0.489118	-0.915736	1.71886	2.54787	0.859432
2012.7	20.1154	0.733804	21.0863	2.85974	21.0808	2.87649	22.5269	2.87649	16.4433	1.22157	0.18945	0.0323682	-1.87265	0.00132222	-0.13013	0.30999	-1.20326	1.9599	2.35112	1.84279	-3.55439	0.667324	-1.5918	0.667324	1.36284	0.391979	19.7474	2.08252	19.7529	0.00208252	7.5865	0.242513	2.89858	0.498093	4.10204	0.490892	-0.894981	1.72309	2.56169	0.861547
2012.79	19.6793	0.73627	21.1294	2.86609	21.1297	2.88139	22.6011	2.88139	16.6729	1.22722	0.206481	0.0237298	-1.8943	0.00132778	-0.119646	0.296583	-1.09988	1.96372	2.4446	1.84625	-3.54448	0.668973	-1.55813	0.668973	1.42274	0.392743	19.9101	2.08765	19.9098	0.00208765	7.72089	0.243094	2.94738	0.499083	4.15273	0.492665	-0.925493	1.72728	2.57094	0.86364
2012.87	20.0955	0.738983	22.1882	2.87268	22.1932	2.88577	23.6833	2.88577	16.8075	1.23291	0.219781	0.0827728	-1.91595	0.00133335	-0.101276	0.274613	-1.04199	1.96755	2.5799	1.8497	-3.62189	0.670701	-1.60562	0.670701	1.40081	0.39351	21.0499	2.09309	21.0449	0.00209309	7.85492	0.243674	3.00201	0.500075	4.2027	0.494438	-1.05408	1.73139	2.58212	0.865693
2012.95	20.7708	0.742039	22.956	2.87913	22.9637	2.88941	24.4683	2.88941	16.9246	1.23864	0.234109	0.102756	-1.9376	0.00133892	-0.0867436	0.243526	-0.751911	1.97163	2.82592	1.85347	-3.57783	0.672302	-1.52903	0.672302	1.39261	0.394327	22.1251	2.0981	22.1173	0.0020981	7.98332	0.244253	3.05801	0.501088	4.25474	0.496211	-1.19981	1.73551	2.59422	0.867754
2013.04	21.2969	0.74527	22.5166	2.88582	22.5243	2.89359	24.0444	2.89359	16.9506	1.24436	0.215341	0.0916824	-1.95925	0.00134448	-0.0769179	0.211987	-0.332091	1.97614	3.22875	1.8577	-3.56084	0.673852	-1.48147	0.673852	1.40601	0.395228	22.1153	2.10305	22.1076	0.00210305	8.09102	0.244831	3.11625	0.502074	4.30075	0.497983	-1.37472	1.73969	2.60197	0.869845
2013.12	21.3553	0.748106	22.6269	2.89389	22.6333	2.89953	24.1766	2.89953	17.006	1.25006	0.226294	0.0732922	-1.9809	0.00135005	-0.0774626	0.180751	-0.238935	1.98138	3.33779	1.86275	-3.57673	0.675305	-1.47099	0.675305	1.42633	0.396277	22.3169	2.1092	22.3105	0.0021092	8.1602	0.245409	3.18108	0.503076	4.3344	0.499755	-1.49877	1.74397	2.60277	0.871983
2013.2	21.2954	0.751065	22.5934	2.9012	22.5963	2.90586	24.1727	2.90586	17.0549	1.25576	0.219316	0.064756	-2.00255	0.00135562	-0.0839897	0.164403	0.205441	1.98715	3.86513	1.86829	-3.65969	0.676936	-1.5309	0.676936	1.43199	0.397429	22.7177	2.11382	22.7148	0.00211382	8.1945	0.245985	3.24669	0.504066	4.36673	0.501527	-1.57308	1.74825	2.60073	0.874123
2013.28	21.2542	0.754149	22.5297	2.90869	22.5275	2.91321	24.1445	2.91321	17.0967	1.26144	0.203461	0.0423516	-2.0242	0.00136119	-0.0928693	0.162204	0.374786	1.99319	4.1742	1.8741	-3.79941	0.678629	-1.6508	0.678629	1.45098	0.398637	22.8094	2.11842	22.8116	0.00211842	8.21801	0.246561	3.31482	0.505047	4.40285	0.503298	-1.64431	1.75249	2.60191	0.876246
2013.37	20.4989	0.757364	22.2265	2.91594	22.2188	2.92162	23.8792	2.92162	17.107	1.26712	0.204622	0.00116401	-2.04585	0.00136675	-0.104942	0.182037	0.635501	1.99849	4.50073	1.87916	-3.86523	0.680256	-1.7038	0.680256	1.46618	0.399699	22.7494	2.12338	22.7571	0.00212338	8.25126	0.247135	3.38469	0.506141	4.44354	0.505069	-1.781	1.7566	2.60392	0.878302
2013.45	19.8695	0.760446	21.5308	2.92303	21.5176	2.9325	23.2227	2.9325	17.0751	1.27283	0.188718	0.0608085	-2.0675	0.00137232	-0.113592	0.235504	0.838489	2.003	4.70434	1.88331	-3.86586	0.682009	-1.69957	0.682009	1.48467	0.4006	22.2425	2.12886	22.2557	0.00212886	8.28667	0.247709	3.4567	0.507125	4.48493	0.506839	-1.94927	1.76064	2.6074	0.880318
2013.53	18.9681	0.762661	21.0586	2.92968	21.0593	2.94374	22.7967	2.94374	17.0998	1.27861	0.185586	0.114467	-2.08915	0.00137789	-0.124838	0.287413	0.992016	2.00691	4.83585	1.88683	-3.84384	0.683784	-1.65793	0.683784	1.46126	0.401383	21.9265	2.13432	21.9258	0.00213432	8.31557	0.248281	3.52428	0.508103	4.52707	0.508609	-2.07093	1.76473	2.61826	0.882367
2013.62	17.9221	0.764937	20.3619	2.93627	20.3598	2.95337	22.1561	2.95337	17.1659	1.28436	0.191428	0.0903058	-2.1108	0.00138345	-0.135574	0.317341	0.957062	2.01077	4.93465	1.89027	-3.97759	0.685615	-1.79264	0.685615	1.43996	0.402153	21.1813	2.13974	21.1834	0.00213974	8.35379	0.248854	3.59855	0.509074	4.56663	0.510378	-2.178	1.76889	2.63354	0.884446
2013.7	17.4451	0.76735	20.6916	2.94235	20.6861	2.95969	22.5426	2.95969	17.2699	1.29007	0.174219	0.0411385	-2.13245	0.00138902	-0.140195	0.319926	0.534493	2.01426	4.77726	1.89328	-4.24277	0.687569	-2.06337	0.687569	1.39277	0.402853	21.0804	2.1448	21.0859	0.0021448	8.39519	0.249425	3.67601	0.510043	4.60405	0.512148	-2.23691	1.77302	2.65729	0.886508
2013.79	18.0414	0.769909	21.6797	2.94843	21.68	2.96393	23.5825	2.96393	17.362	1.29578	0.139047	0.0193253	-2.15409	0.00139459	-0.135319	0.302727	0.10601	2.01732	4.50999	1.89591	-4.40398	0.68928	-2.23906	0.68928	1.35296	0.403464	21.6507	2.15027	21.6504	0.00215027	8.43343	0.249996	3.75646	0.511015	4.64008	0.513916	-2.29593	1.77708	2.68895	0.888539
2013.87	18.3964	0.773186	21.9737	2.95441	21.9787	2.96741	23.9007	2.96741	17.4424	1.30152	0.0881102	0.0710143	-2.17574	0.00140016	-0.13062	0.277521	-0.470168	2.02038	3.93463	1.89853	-4.4048	0.691024	-2.26458	0.691024	1.3404	0.404075	21.378	2.1556	21.3729	0.0021556	8.46551	0.250565	3.83673	0.512014	4.67355	0.515685	-2.34891	1.7811	2.72745	0.890549
2013.95	18.5087	0.775948	22.2949	2.96072	22.3027	2.97103	24.2166	2.97103	17.5875	1.30729	0.0535733	0.0916273	-2.19739	0.00140572	-0.132739	0.247344	-0.661572	2.02396	3.61246	1.9017	-4.27403	0.692792	-2.16842	0.692792	1.41493	0.404792	21.5084	2.16089	21.5006	0.00216089	8.50113	0.251134	3.9174	0.512982	4.70629	0.517453	-2.35544	1.78506	2.76457	0.892532
2014.04	18.4399	0.779035	22.3357	2.96683	22.3434	2.97483	24.2235	2.97483	17.8146	1.31306	0.0630892	0.0940526	-2.21904	0.00141129	-0.139468	0.217937	-1.21965	2.02728	3.07133	1.90456	-4.29098	0.694621	-2.22652	0.694621	1.44205	0.405456	20.9843	2.16616	20.9766	0.00216616	8.54143	0.251702	3.99877	0.514159	4.74457	0.51922	-2.34134	1.78916	2.80804	0.894578
2014.12	18.9269	0.782088	23.5938	2.97285	23.6002	2.97904	25.417	2.97904	18.0404	1.31882	0.0496989	0.077185	-2.24069	0.00141686	-0.140436	0.191939	-1.86121	2.03049	2.37849	1.90733	-4.23969	0.69641	-2.21656	0.69641	1.37482	0.406099	21.5986	2.17139	21.5921	0.00217139	8.59296	0.252269	4.07427	0.515252	4.78412	0.520987	-2.3173	1.79332	2.85667	0.896658
2014.2	18.8479	0.785084	24.1543	2.97909	24.1572	2.98418	25.8761	2.98418	18.2711	1.32456	0.0263211	0.042934	-2.26234	0.00142243	-0.138519	0.174294	-2.51124	2.0339	1.59787	1.91032	-4.10912	0.698144	-2.12073	0.698144	1.2798	0.40678	21.5075	2.17674	21.5046	0.00217674	8.64816	0.252836	4.14735	0.516356	4.82813	0.522754	-2.29044	1.79755	2.91162	0.898775
2014.28	18.4903	0.788238	24.6807	2.98555	24.6784	2.99067	26.2649	2.99067	18.5539	1.3303	0.0165081	0.0120912	-2.28399	0.00142799	-0.138839	0.174974	-3.19734	2.03769	0.696276	1.91369	-3.89362	0.699982	-1.93161	0.699982	1.27749	0.407538	21.3423	2.18204	21.3445	0.00218204	8.71563	0.253401	4.21585	0.51732	4.87225	0.52452	-2.23709	1.8017	2.97081	0.90085
2014.37	17.7801	0.791132	24.3053	2.99177	24.2976	2.99818	25.7225	2.99818	18.8592	1.33604	0.0175356	0.0211264	-2.30564	0.00143356	-0.139934	0.195954	-3.59829	2.0411	0.00694681	1.91666	-3.60524	0.701797	-1.66354	0.701797	1.2823	0.40822	20.5593	2.18738	20.5671	0.00218738	8.7928	0.253966	4.28547	0.518274	4.91755	0.526286	-2.18566	1.80574	3.03149	0.90287
2014.45	18.1533	0.794143	25.6273	2.99749	25.6141	3.00751	26.8574	3.00751	19.1856	1.34182	0.0138201	0.0771486	-2.32729	0.00143913	-0.140714	0.245399	-3.88405	2.04374	-0.561993	1.91871	-3.32206	0.703857	-1.39628	0.703857	1.29829	0.408748	21.5894	2.19273	21.6026	0.00219273	8.8558	0.254529	4.35661	0.519282	4.9626	0.528052	-2.09603	1.80985	3.09276	0.904926
2014.53	18.8999	0.796888	26.8757	3.00302	26.8764	3.01746	27.906	3.01746	19.5917	1.34764	0.0208224	0.106792	-2.34894	0.00144469	-0.164074	0.294831	-3.989	2.04613	-0.838799	1.92052	-3.1502	0.705874	-1.21984	0.705874	1.26913	0.409227	22.7233	2.19806	22.7226	0.00219806	8.91657	0.255093	4.42146	0.520236	5.00915	0.529817	-1.93071	1.81382	3.1544	0.906908
2014.62	19.8147	0.799412	27.2247	3.00841	27.2226	3.02588	28.0408	3.02588	19.994	1.35348	-0.00478071	0.113017	-2.37059	0.00145026	-0.195053	0.324699	-4.12049	2.04832	-1.12026	1.92218	-3.00023	0.707703	-1.08772	0.707703	1.23952	0.409664	22.9071	2.20338	22.9092	0.00220338	8.983	0.255655	4.48979	0.521189	5.05583	0.531581	-1.74368	1.81779	3.21381	0.908894
2014.7	20.9411	0.802148	28.2712	3.01401	28.2656	3.03203	28.852	3.03203	20.354	1.35925	-0.037645	0.0527714	-2.39224	0.00145583	-0.225455	0.330028	-4.19326	2.05082	-1.4658	1.92411	-2.72746	0.709682	-0.843297	0.709682	1.20689	0.410164	23.8469	2.20871	23.8525	0.00220871	9.05013	0.256217	4.56012	0.522137	5.1002	0.533346	-1.59859	1.82191	3.27978	0.910956
2014.79	21.8392	0.805157	28.934	3.01982	28.9343	3.03614	29.2697	3.03614	20.6825	1.36502	-0.0364503	0.0150899	-2.41388	0.0014614	-0.250953	0.31439	-4.00902	2.05359	-1.67664	1.92633	-2.33239	0.711679	-0.490775	0.711679	1.18561	0.410718	24.6744	2.21406	24.6741	0.00221406	9.11723	0.256779	4.62979	0.523092	5.14355	0.53511	-1.52339	1.82631	3.35177	0.913155
2014.87	22.2182	0.80758	29.1791	3.02554	29.1842	3.0392	29.259	3.0392	20.9532	1.37081	-0.0551798	0.066509	-2.43553	0.00146696	-0.272255	0.287774	-3.93081	2.05628	-2.08476	1.92854	-1.84605	0.713466	-0.0606251	0.713466	1.10458	0.411256	24.9811	2.21938	24.9761	0.00221938	9.18452	0.257339	4.69632	0.524036	5.18598	0.536874	-1.48203	1.8303	3.42358	0.91515
2014.95	23.262	0.809926	29.7841	3.0309	29.7919	3.04209	29.606	3.04209	21.3009	1.37664	-0.0706436	0.0890173	-2.45718	0.00147253	-0.298647	0.260686	-3.78603	2.05897	-2.20642	1.9308	-1.57961	0.715104	0.13446	0.715104	1.04133	0.411795	25.7072	2.22418	25.6994	0.00222418	9.24709	0.257899	4.76107	0.52502	5.2293	0.538637	-1.34967	1.83426	3.48376	0.917129
2015.04	23.9227	0.81218	30.4222	3.03654	30.4299	3.04585	29.9824	3.04585	21.6888	1.38247	-0.0528312	0.0905299	-2.47883	0.0014781	-0.313231	0.237856	-3.99062	2.06211	-2.68904	1.93352	-1.30159	0.716815	0.325535	0.716815	0.987694	0.412423	26.1261	2.22896	26.1184	0.00222896	9.32506	0.258458	4.82348	0.526021	5.28507	0.5404	-1.23633	1.83831	3.54434	0.919154
2015.12	24.426	0.815482	30.5389	3.04329	30.5454	3.05057	29.8322	3.05057	21.9749	1.38827	-0.089274	0.0559538	-2.50048	0.00148367	-0.321102	0.210704	-3.60092	2.06562	-2.74557	1.93656	-0.855354	0.718693	0.674081	0.718693	0.991337	0.413124	26.6234	2.23491	26.6169	0.00223491	9.39652	0.259016	4.88536	0.536179	5.33344	0.542163	-1.15092	1.84251	3.59972	0.921254
2015.2	24.6885	0.819076	30.8866	3.04948	30.8896	3.05563	29.9145	3.05563	22.3926	1.39408	-0.102816	0.0350764	-2.52213	0.00148923	-0.348522	0.193822	-3.36465	2.06961	-3.09503	1.94008	-0.269627	0.720666	1.15724	0.720666	1.06535	0.413921	27.1764	2.23966	27.1735	0.00223966	9.46231	0.259573	4.94281	0.550863	5.38024	0.543926	-0.939748	1.84666	3.6498	0.923328
2015.28	25.8797	0.823047	31.6038	3.05618	31.6015	3.06208	30.3828	3.06208	22.8347	1.39988	-0.160098	0.0175647	-2.54378	0.0014948	-0.383155	0.190055	-3.50826	2.07423	-3.63587	1.94434	0.127609	0.722467	1.45044	0.722467	1.14545	0.414845	27.7101	2.24451	27.7124	0.00224451	9.5239	0.26013	4.99679	0.551762	5.42662	0.545688	-0.648258	1.85082	3.69576	0.925409
2015.37	27.7645	0.825591	32.6156	3.0632	32.6079	3.07058	31.1705	3.07058	23.1012	1.40569	-0.233878	0.0272133	-2.56543	0.00150037	-0.40826	0.212867	-3.79382	2.07926	-4.18511	1.94902	0.391282	0.724327	1.61319	0.724327	1.17526	0.415852	28.4058	2.24941	28.4136	0.00224941	9.58759	0.260685	5.05171	0.552881	5.47363	0.547451	-0.516339	1.85502	3.7385	0.92751
2015.45	30.1305	0.828007	34.5535	3.07074	34.5403	3.08258	32.9085	3.08258	23.4064	1.41155	-0.307051	0.0827955	-2.58708	0.00150593	-0.452476	0.269928	-3.83619	2.08449	-4.55532	1.95388	0.719131	0.726245	1.848	0.726245	1.18456	0.416897	30.2516	2.25485	30.2648	0.00225485	9.64798	0.26124	5.10563	0.553797	5.52076	0.549213	-0.334699	1.85905	3.77376	0.929526
2015.53	31.1149	0.830334	34.6926	3.07878	34.6933	3.0953	32.8748	3.0953	23.767	1.41745	-0.348062	0.116905	-2.60873	0.0015115	-0.498107	0.319295	-3.73472	2.09047	-4.72728	1.95957	0.992568	0.728111	2.05689	0.728111	1.12986	0.418094	30.4605	2.26027	30.4598	0.00226027	9.7126	0.261794	5.15537	0.554701	5.57101	0.550974	-0.121403	1.863	3.79746	0.931499
2015.62	32.6656	0.833531	35.6259	3.08681	35.6238	3.10551	33.6649	3.10551	24.1169	1.42336	-0.418383	0.122644	-2.63038	0.00151707	-0.53081	0.340324	-3.70411	2.09642	-4.92681	1.96525	1.2227	0.729916	2.21329	0.729916	1.11006	0.419283	31.3889	2.2657	31.391	0.0022657	9.78429	0.262348	5.21458	0.555781	5.61975	0.552736	0.108141	1.86699	3.80848	0.933493
2015.7	33.8504	0.835971	36.9687	3.09518	36.9632	3.11424	34.8939	3.11424	24.3785	1.42922	-0.487451	0.0681006	-2.65203	0.00152264	-0.550151	0.343994	-3.43629	2.10288	-4.86529	1.9715	1.429	0.731652	2.35725	0.731652	1.12125	0.420576	32.9767	2.27113	32.9823	0.00227113	9.85349	0.262901	5.2806	0.556737	5.6679	0.554497	0.264318	1.87099	3.79963	0.935496
2015.79	34.3157	0.838578	36.7732	3.10417	36.673	3.12222	34.5296	3.12222	24.5659	1.43506	-0.543538	0.032171	-2.67367	0.0015282	-0.556576	0.335249	-2.73313	2.11028	-4.42839	1.97874	1.69525	0.733401	2.57627	0.733401	1.14146	0.422056	33.3833	2.27653	33.4835	0.00227653	9.91627	0.263454	5.34717	0.557626	5.71664	0.556258	0.361149	1.87495	3.76821	0.937477
2015.87	34.7583	0.841357	36.9497	3.11274	36.7344	3.12769	34.5631	3.12769	24.7443	1.44089	-0.603333	0.00612631	-2.69532	0.00153377	-0.566513	0.305432	-2.00884	2.11714	-3.85341	1.98544	1.84456	0.735045	2.69097	0.735045	1.1589	0.423427	34.159	2.28187	34.3743	0.00228187	9.97826	0.264005	5.41324	0.55851	5.76913	0.558019	0.471757	1.87899	3.7152	0.939493
2015.95	35.3881	0.844281	38.3179	3.12054	37.9642	3.13324	35.8166	3.13324	24.9709	1.44674	-0.625078	0.0323804	-2.71697	0.00153934	-0.584252	0.281843	-1.26693	2.12289	-3.004	1.99097	1.73706	0.736679	2.55337	0.736679	1.23536	0.424579	36.113	2.28716	36.4668	0.00228716	10.0433	0.264556	5.47756	0.559399	5.82784	0.559779	0.59668	1.88295	3.65053	0.941476
2016.04	35.3116	0.848093	38.9043	3.12759	38.3997	3.13761	36.3234	3.13761	25.1128	1.4526	-0.640016	0.0518833	-2.73862	0.0015449	-0.602241	0.250561	-0.143789	2.12763	-1.82941	1.99547	1.68562	0.738195	2.47159	0.738195	1.35608	0.425527	37.6537	2.29237	38.1583	0.00229237	10.1276	0.265106	5.53689	0.560298	5.8979	0.561539	0.605143	1.88694	3.58526	0.943468
2016.12	35.975	0.851169	39.5134	3.13425	38.8634	3.14242	36.9037	3.14242	25.1875	1.45845	-0.682446	0.0188673	-2.76027	0.00155047	-0.627533	0.226422	1.00502	2.1318	-0.645366	1.99934	1.65039	0.739727	2.40138	0.739727	1.46241	0.42636	39.2409	2.29759	39.8909	0.00229759	10.2081	0.265656	5.59234	0.561196	5.96928	0.563299	0.584522	1.89097	3.51565	0.945484
2016.2	36.949	0.854317	40.3575	3.1415	39.5689	3.14835	37.7679	3.14835	25.3103	1.46431	-0.70488	0.0133274	-2.78192	0.00155604	-0.658685	0.207625	1.92236	2.13674	0.599794	2.00409	1.32257	0.741124	2.02882	0.741124	1.54864	0.427348	40.8325	2.3029	41.6211	0.0023029	10.2984	0.266205	5.65242	0.562106	6.04402	0.565058	0.574983	1.89506	3.44542	0.947531
2016.29	37.9775	0.857483	41.57	3.14857	40.65	3.15511	39.0337	3.15511	25.3175	1.47018	-0.719301	0.0332863	-2.80357	0.00156161	-0.682912	0.203092	2.44407	2.14129	1.51596	2.00846	0.928109	0.742446	1.57697	0.742446	1.6082	0.428259	42.4112	2.30832	43.3312	0.00230832	10.3855	0.266752	5.72815	0.563023	6.12297	0.566817	0.42329	1.89912	3.37685	0.949561
2016.37	38.7085	0.86067	42.5311	3.15544	41.4904	3.16359	40.0636	3.16359	25.3903	1.47606	-0.662177	0.0525617	-2.82522	0.00156717	-0.709819	0.226908	3.60895	2.14554	2.88471	2.01238	0.724242	0.744078	1.30042	0.744078	1.65086	0.429108	44.3896	2.31376	45.4302	0.00231376	10.4705	0.2673	5.80772	0.563916	6.20372	0.568576	0.256136	1.90307	3.31437	0.951534
2016.45	38.8636	0.864516	42.8861	3.16157	41.7242	3.17402	40.4789	3.17402	25.5837	1.48198	-0.602799	0.0935965	-2.84687	0.00157274	-0.741945	0.280851	4.9041	2.14879	4.33193	2.01521	0.572164	0.745793	1.05604	0.745793	1.61451	0.429757	45.8863	2.3191	47.0482	0.0023191	10.5547	0.267846	5.88386	0.564903	6.28683	0.570334	0.197984	1.90693	3.2632	0.953467
2016.54	37.969	0.868756	42.2305	3.16751	40.9536	3.18466	39.8566	3.18466	25.6223	1.48798	-0.56172	0.147133	-2.86852	0.00157831	-0.75162	0.330108	6.39308	2.15183	5.97061	2.01788	0.422463	0.747344	0.810911	0.747344	1.58352	0.430366	46.595	2.32438	47.872	0.00232438	10.6303	0.268392	5.94686	0.565783	6.37118	0.572093	0.00554349	1.91087	3.23014	0.955436
2016.62	37.7601	0.872278	42.5967	3.17322	41.1776	3.19326	40.2221	3.19326	25.5495	1.49397	-0.555299	0.137251	-2.89017	0.00158388	-0.74265	0.357199	7.03082	2.1546	6.73031	2.02024	0.300512	0.748953	0.556415	0.748953	1.59721	0.430919	47.4658	2.3296	48.8848	0.0023296	10.7055	0.268938	6.00925	0.566733	6.4532	0.57385	-0.286371	1.91479	3.22315	0.957395
2016.7	36.227	0.875532	41.8797	3.1788	40.3157	3.19956	39.4701	3.19956	25.3434	1.49989	-0.552266	0.0844011	-2.91182	0.00158944	-0.715598	0.363897	8.08588	2.15717	7.69261	2.02239	0.393272	0.750547	0.500899	0.750547	1.58085	0.431433	47.686	2.33483	49.25	0.00233483	10.7782	0.269483	6.05639	0.568855	6.53381	0.575608	-0.711178	1.91872	3.23845	0.959358
2016.79	35.1548	0.878644	41.0142	3.18415	39.3166	3.20393	38.5521	3.20393	25.1321	1.50578	-0.538468	0.0153312	-2.93347	0.00159501	-0.690733	0.355495	9.10675	2.1598	8.52357	2.02458	0.583181	0.752191	0.524265	0.752191	1.5571	0.431959	47.7327	2.33967	49.4302	0.00233967	10.8591	0.270028	6.08882	0.571061	6.61285	0.577365	-1.17009	1.9226	3.2799	0.961302
2016.87	34.0237	0.881606	40.2087	3.18905	38.4852	3.20685	37.7781	3.20685	24.9644	1.51169	-0.550475	0.0571162	-2.95511	0.00160058	-0.677822	0.337418	10.1458	2.16179	9.48263	2.02606	0.663164	0.753947	0.420176	0.753947	1.51201	0.432358	47.9531	2.34451	49.6767	0.00234451	10.9403	0.270572	6.10973	0.573045	6.68981	0.579122	-1.56629	1.92653	3.34126	0.963263
2016.95	32.8755	0.884992	38.8325	3.19382	37.1112	3.20867	36.4388	3.20867	24.8996	1.51762	-0.568321	0.0714842	-2.97676	0.00160614	-0.678702	0.308311	11.2781	2.16375	10.4369	2.02762	0.84118	0.755372	0.40324	0.755372	1.47303	0.432751	47.7106	2.34918	49.4319	0.00234918	11.0226	0.271115	6.12745	0.574048	6.76106	0.580878	-1.85933	1.93044	3.41609	0.96522
2017.04	31.189	0.887951	36.7093	3.19939	35.0135	3.21071	34.3516	3.21071	24.9068	1.52354	-0.54485	0.05686	-2.99841	0.00161171	-0.680116	0.269402	12.3523	2.16637	11.3671	2.02988	0.985223	0.756808	0.348863	0.756808	1.43266	0.433275	46.6856	2.35434	48.3814	0.00235434	11.0867	0.271657	6.14796	0.574911	6.82476	0.582634	-2.10451	1.93442	3.49681	0.967211
2017.12	30.1375	0.890663	36.2805	3.20529	34.6342	3.21372	33.9541	3.21372	25.0377	1.52946	-0.521652	0.0378201	-3.02006	0.00161728	-0.687936	0.232613	12.6865	2.16955	11.5938	2.03279	1.0927	0.758108	0.259125	0.758108	1.37452	0.43391	46.6328	2.35944	48.2791	0.00235944	11.1303	0.272199	6.17312	0.575783	6.87918	0.58439	-2.21186	1.93844	3.58863	0.969222
2017.2	28.6498	0.893285	34.7722	3.21139	33.2058	3.21839	32.4762	3.21839	25.1513	1.53537	-0.525643	0.00370176	-3.04171	0.00162285	-0.687626	0.21212	13.5079	2.17348	12.0108	2.03654	1.49708	0.759282	0.468791	0.759282	1.33373	0.434695	46.026	2.36412	47.5924	0.00236412	11.1572	0.272741	6.19898	0.576653	6.92192	0.586145	-2.28993	1.94251	3.68885	0.971253
2017.28	27.1256	0.896283	34.286	3.21786	32.8401	3.22472	32.0397	3.22472	25.1489	1.54129	-0.551605	0.0292374	-3.06336	0.00162841	-0.683394	0.210229	14.2812	2.1774	12.3368	2.04034	1.9444	0.760317	0.720805	0.760317	1.32948	0.435481	46.4379	2.36929	47.8837	0.00236929	11.1816	0.273281	6.21336	0.577508	6.96248	0.5879	-2.44403	1.94655	3.7871	0.973275
2017.37	25.7535	0.899742	32.7497	3.22429	31.4582	3.23245	30.5826	3.23245	25.1392	1.54724	-0.583364	0.067545	-3.08501	0.00163398	-0.664785	0.229563	15.5938	2.18127	13.2229	2.044	2.37091	0.761582	0.949422	0.761582	1.35566	0.436255	46.3872	2.37446	47.6787	0.00237446	11.2074	0.273821	6.2158	0.578403	7.00429	0.589654	-2.58258	1.95052	3.87767	0.975259
2017.45	24.1834	0.901918	31.5284	3.23068	30.3975	3.24294	29.4533	3.24294	25.0874	1.55324	-0.630617	0.116019	-3.10666	0.00163955	-0.634155	0.281761	16.1896	2.1851	13.5965	2.04764	2.59314	0.76277	0.972166	0.76277	1.38874	0.43702	45.9529	2.37963	47.0839	0.00237963	11.2465	0.27436	6.21581	0.579257	7.04614	0.591408	-2.74879	1.95438	3.95829	0.977191
2017.53			30.3895	3.23662	29.4394	3.25363	28.4187	3.25363	25.055	1.55927	-0.639841	0.129105	-3.12831	0.00164512	-0.600505	0.332284	16.8205	2.18827	13.9027	2.05057	2.91782	0.763996	1.11598	0.763996	1.48499	0.437653	45.6594	2.38478	46.6095	0.00238478	11.2778	0.274898	6.2153	0.580171	7.08926	0.593161	-2.91453	1.95826	4.02703	0.97913
2017.62			29.7142	3.24253	28.939	3.26295	27.8733	3.26295	25.1352	1.56528	-0.624939	0.118222	-3.14996	0.00165068	-0.567007	0.364485	17.3283	2.19142	14.1223	2.0535	3.20598	0.765162	1.2051	0.765162	1.57718	0.438284	45.7003	2.38991	46.4755	0.00238991	11.317	0.275436	6.22486	0.581094	7.12637	0.594914	-2.98621	1.96217	4.07805	0.981084
2017.7			28.9584	3.24812	28.3666	3.26919	27.2753	3.26919	25.2337	1.57126	-0.62281	0.0851656	-3.17161	0.00165625	-0.551132	0.370576	18.0301	2.19411	14.5053	2.05597	3.52472	0.766246	1.32479	0.766246	1.67645	0.438823	45.8456	2.39502	46.4373	0.00239502	11.3566	0.275973	6.2369	0.582009	7.16067	0.596667	-3.00917	1.96615	4.1115	0.983075
2017.79			28.4142	3.25334	28.0241	3.27288	26.93	3.27288	25.363	1.57721	-0.620829	0.0402932	-3.19326	0.00166182	-0.53522	0.357113	18.0259	2.1961	14.41	2.0577	3.61589	0.767301	1.21973	0.767301	1.79518	0.439221	45.5148	2.40028	45.9049	0.00240028	11.3959	0.27651	6.26149	0.582902	7.19857	0.598419	-3.00692	1.9701	4.13475	0.985051
2017.87			28.3075	3.25845	28.1317	3.27507	27.0543	3.27507	25.5372	1.58316	-0.633968	0.00724492	-3.2149	0.00166738	-0.515295	0.329481	17.6322	2.19805	13.8526	2.05939	3.77966	0.768341	1.19409	0.768341	1.88126	0.43961	45.2486	2.40543	45.4244	0.00240543	11.4331	0.277047	6.29676	0.583783	7.24278	0.600171	-2.9595	1.97395	4.15804	0.986974
2017.95			29.1966	3.44541	29.2298	3.2772	28.1858	3.2772	25.7871	1.58913	-0.608116	0.0424417	-3.23655	0.00167295	-0.498157	0.298963	16.9492	2.20005	12.999	2.0612	3.95022	0.769203	1.17698	0.769203	1.97584	0.44001	45.6809	2.41048	45.6476	0.00265153	11.4646	0.277582	6.33714	0.584653	7.2887	0.602567	-2.87192	1.97782	4.17671	0.988908
2018.04			30.5513	3.45103	30.7605	3.27965	29.7624	3.27965	25.981	1.59511	-0.602979	0.0582081	-3.2582	0.00167852	-0.480756	0.267848	15.6629	2.20222	11.751	2.06321	3.9119	0.770044	0.945234	0.770044	2.07108	0.440445	45.9426	2.41548	45.7334	0.00265703	11.4706	0.278117	6.3801	0.585524	7.32245	0.60496	-2.78154	1.98171	4.19241	0.990857
2018.12			31.6686	3.45675	32.0194	3.28247	31.0704	3.28247	26.1406	1.6011	-0.636072	0.0491621	-3.27985	0.00168409	-0.464796	0.236165	14.709	2.20462	10.6628	2.0655	4.04616	0.770762	0.876986	0.770762	2.12478	0.440925	46.2636	2.42043	45.9128	0.00266247	11.4805	0.278651	6.42405	0.5864	7.35262	0.60735	-2.69051	1.98571	4.21008	0.992853
2018.2			31.2871	3.46221	31.7409	3.28621	30.8437	3.28621	26.2307	1.60709	-0.681749	0.0219758	-3.3015	0.00168965	-0.446772	0.218084	14.2908	2.20661	9.88262	2.06737	4.4082	0.771424	1.0256	0.771424	2.15842	0.441322	45.5849	2.42538	45.1312	0.00266792	11.4972	0.279185	6.47002	0.587279	7.39001	0.609737	-2.66362	1.98979	4.21886	0.994893
2018.28			32.2803	3.46741	32.7888	3.29051	31.9566	3.29051	26.3893	1.61309	-0.707601	0.0210769	-3.32315	0.00169522	-0.442002	0.211882	13.5469	2.20818	8.93268	2.06884	4.61421	0.771983	1.00822	0.771983	2.17834	0.441636	45.8937	2.43033	45.3852	0.00267336	11.5269	0.279718	6.51995	0.588191	7.43728	0.612121	-2.6128	1.99407	4.22564	0.997036
2018.37			32.3691	3.47262	32.8867	3.29705	32.1412	3.29705	26.6172	1.61911	-0.713215	0.0643462	-3.3448	0.00170079	-0.431727	0.238411	12.9462	2.20981	8.1533	2.07034	4.79292	0.772632	0.957096	0.772632	2.14214	0.441962	45.4012	2.43525	44.8836	0.00267877	11.5608	0.28025	6.57732	0.589132	7.48817	0.614502	-2.52898	1.99809	4.23309	0.999046
2018.45	25.9859	0.928913	32.7623	3.47785	33.2624	3.30605	32.6257	3.30605	26.75	1.62518	-0.726493	0.0982041	-3.36645	0.00170635	-0.410116	0.291507	12.2833	2.21147	7.46542	2.07175	4.81792	0.773582	0.747339	0.773582	2.07343	0.442294	45.1356	2.44017	44.6355	0.00268418	11.6002	0.280781	6.63631	0.590131	7.534	0.616881	-2.53173	2.00196	4.23768	1.00098
2018.53	27.274	0.931378	32.6061	3.48324	33.1158	3.31581	32.5899	3.31581	26.8587	1.63135	-0.751817	0.16529	-3.3881	0.00171192	-0.39694	0.342245	12.135	2.21334	7.13129	2.07345	5.00369	0.774409	0.712702	0.774409	1.99485	0.442668	44.8538	2.44511	44.3442	0.00268962	11.632	0.281312	6.68962	0.59122	7.57609	0.805033	-2.51935	2.00584	4.23215	1.00292
2018.62	28.5396	0.933828	33.1508	3.48883	33.6788	3.32402	33.3041	3.32402	26.989	1.63748	-0.804726	0.142443	-3.40975	0.00171749	-0.405611	0.371181	11.8452	2.21549	6.69812	2.07543	5.1471	0.775241	0.611828	0.775241	1.93467	0.443098	45.1184	2.45008	44.5904	0.00269509	11.6767	0.281843	6.74621	0.592062	7.61372	0.62163	-2.47109	2.0097	4.22815	1.00485
2018.7	29.8338	0.93629	33.9609	3.49496	34.5203	3.33041	34.3238	3.33041	27.1941	1.64357	-0.88565	0.0974241	-3.4314	0.00172306	-0.427748	0.377691	11.501	2.21848	6.27607	2.07827	5.22489	0.776162	0.434725	0.776162	1.92936	0.443696	45.5935	2.45506	45.0341	0.00270057	11.7226	0.282373	6.80374	0.592898	7.65668	0.624	-2.34398	2.01391	4.24069	1.00695
2018.79	30.5457	0.938772	34.5025	3.50068	35.0876	3.33453	35.0966	3.33453	27.5199	1.64963	-0.958375	0.0409748	-3.45305	0.00172862	-0.45592	0.367124	11.4192	2.22132	6.16425	2.08102	5.25494	0.776945	0.190452	0.776945	1.88789	0.444265	46.0509	2.45967	45.4657	0.00270564	11.7668	0.282902	6.86079	0.59373	7.70803	0.626368	-2.1234	2.01777	4.26612	1.00889
2018.87	31.3824	0.942042	35.1488	3.5064	35.7089	3.33709	35.951	3.33709	27.8835	1.65568	-1.01328	0.00190503	-3.47469	0.00173419	-0.485779	0.341519	11.7381	2.22414	6.32308	2.08379	5.41504	0.777583	0.0500058	0.777583	1.85263	0.444828	46.9613	2.4643	46.4011	0.00271072	11.8126	0.283431	6.91657	0.594647	7.76696	0.628733	-1.89391	2.02156	4.29452	1.01078
2018.95	32.507	0.94581	35.7349	3.51182	36.2005	3.33864	36.7062	3.33864	28.1704	1.66175	-1.06677	0.0180707	-3.49634	0.00173976	-0.506895	0.306168	11.9356	2.22649	6.48659	2.08608	5.449	0.778152	-0.245216	0.778152	1.8336	0.445298	47.6292	2.46891	47.1636	0.0027158	11.8674	0.283959	6.97298	0.5955	7.82493	0.631096	-1.74975	2.0266	4.32167	1.0133
2019.04	34.0237	0.950084	36.3629	3.51744	36.6838	3.34111	37.4846	3.34111	28.4759	1.66783	-1.13727	0.0170821	-3.51799	0.00174533	-0.528052	0.275555	12.2509	2.22865	6.73457	2.08816	5.51634	0.778744	-0.532694	0.778744	1.79986	0.445729	48.4067	2.47391	48.0857	0.0027213	11.9364	0.284486	7.0312	0.596332	7.87151	0.633457	-1.58505	2.03057	4.35912	1.01529
2019.12	34.5389	0.954544	36.3872	3.52231	36.5576	3.34359	37.6886	3.34359	28.8025	1.67391	-1.1913	0.000385685	-3.53964	0.00175089	-0.55158	0.250336	13.2147	2.23056	7.48697	2.08997	5.7277	0.779387	-0.697984	0.779387	1.74885	0.446112	49.2207	2.47821	49.0503	0.00272603	12.0419	0.285012	7.09127	0.597161	7.92616	0.635815	-1.47058	2.03453	4.40505	1.01727
2019.2	34.8156	0.957678	36.5327	3.52723	36.577	3.3472	38.0852	3.3472	29.1673	1.68001	-1.24589	0.0290176	-3.56129	0.00175646	-0.571171	0.237543	13.936	2.23274	8.05705	2.09208	5.87891	0.779949	-0.941674	0.779949	1.68347	0.446548	49.9418	2.48237	49.8975	0.00273061	12.1658	0.285538	7.15357	0.597988	7.98985	0.63817	-1.33507	2.03856	4.43906	1.01928
2019.28	34.1577	0.960973	36.6746	3.53287	36.6279	3.35274	38.5717	3.35274	29.4179	1.68613	-1.27303	0.0588746	-3.58294	0.00176203	-0.57011	0.242409	14.6667	2.23522	8.79252	2.09448	5.87421	0.780607	-1.35507	0.780607	1.65135	0.447044	50.7245	2.48715	50.7712	0.00273586	12.295	0.286064	7.2152	0.598813	8.05375	0.640523	-1.33745	2.04256	4.46447	1.02128
2019.37	34.0412	0.964057	36.8725	3.53853	36.7592	3.35979	39.1988	3.35979	29.597	1.69228	-1.27506	0.0875365	-3.60459	0.00176759	-0.561173	0.266965	15.0872	2.23746	9.39376	2.09666	5.69341	0.781179	-1.95365	0.781179	1.63839	0.447492	51.2852	2.49213	51.3985	0.00274134	12.418	0.286588	7.27696	0.599636	8.1091	0.642874	-1.41439	2.04652	4.48241	1.02326
2019.45	34.1302	0.967248	37.1731	3.5439	36.9999	3.36933	39.9918	3.36933	29.8125	1.69852	-1.27535	0.154553	-3.62624	0.00177316	-0.552733	0.320246	15.1525	2.23934	9.55191	2.0985	5.60058	0.781652	-2.46841	0.781652	1.60238	0.447869	51.5997	2.49703	51.7729	0.00274674	12.5359	0.287113	7.34024	0.600458	8.16205	0.645223	-1.45075	2.05036	4.50039	1.02518
2019.53	35.3921	0.970002	37.5009	3.54934	37.2968	3.37942	40.8788	3.37942	30.0311	1.70486	-1.31382	0.204241	-3.64789	0.00177873	-0.564231	0.370579	15.2331	2.24124	9.82901	2.10032	5.40413	0.782173	-3.06864	0.782173	1.52069	0.448247	51.9657	2.50201	52.1698	0.00275221	12.6478	0.287637	7.40028	0.60128	8.21091	0.647569	-1.43822	2.05416	4.52406	1.02708
2019.62	35.3558	0.973268	38.4083	3.55459	38.1548	3.38682	42.3968	3.38682	30.1717	1.71118	-1.37428	0.194343	-3.66954	0.0017843	-0.571529	0.394044	14.7267	2.24289	9.73234	2.10188	4.99434	0.782712	-3.90003	0.782712	1.423	0.448577	52.3099	2.50694	52.5635	0.00275764	12.7655	0.28816	7.46757	0.6021	8.25552	0.649913	-1.50269	2.05799	4.56009	1.02899
2019.7	34.9716	0.977479	38.5841	3.55988	38.2396	3.39211	43.181	3.39211	30.2851	1.7174	-1.43129	0.128337	-3.69119	0.00178986	-0.562095	0.398382	14.4598	2.24455	9.88714	2.1034	4.57271	0.783403	-4.7387	0.783403	1.23718	0.44891	52.1374	2.51192	52.4818	0.00276311	12.8844	0.288684	7.53458	0.602919	8.30086	0.652254	-1.60136	2.06189	4.59794	1.03095
2019.79	34.0848	0.980604	38.5977	3.56509	38.1325	3.39408	43.7994	3.39408	30.3839	1.72357	-1.47682	0.0542029	-3.71284	0.00179543	-0.548914	0.374559	14.443	2.24595	10.2806	2.10463	4.16238	0.784107	-5.55279	0.784107	0.999145	0.449191	52.0266	2.51698	52.4917	0.00276868	13.003	0.289206	7.6007	0.603737	8.3492	0.654594	-1.70532	2.06574	4.6131	1.03287
2019.87	34.608	0.984105	39.8989	3.5705	39.3206	3.39597	45.7286	3.39597	30.4317	1.72972	-1.54875	0.00391999	-3.73449	0.001801	-0.527791	0.346247	14.4047	2.24769	10.6945	2.10618	3.71014	0.784932	-6.38511	0.784932	0.765294	0.449538	53.1975	2.52203	53.7758	0.00277423	13.1277	0.289728	7.66899	0.604554	8.39774	0.656931	-1.83105	2.06953	4.61705	1.03476
2019.95	35.1537	0.987519	41.3544	3.57582	40.7123	3.39748	47.865	3.39748	30.5559	1.73589	-1.63195	0.0224776	-3.75613	0.00180657	-0.523648	0.312184	13.6704	2.2493	10.5672	2.10758	3.10319	0.785777	-7.34266	0.785777	0.534862	0.449859	53.8591	2.52707	54.5012	0.00277977	13.2441	0.29025	7.74133	0.60537	8.43885	0.659266	-1.85722	2.07331	4.62078	1.03666
2020.04	34.8941	0.991411	42.002	3.58095	41.3598	3.39926	49.2418	3.39926	30.6982	1.74207	-1.68994	0.0171566	-3.77778	0.00181213	-0.531406	0.279333	13.2616	2.2508	10.8069	2.10883	2.45467	0.786729	-8.30867	0.786729	0.30852	0.45016	54.09	2.53197	54.7322	0.00278516	13.3434	0.290771	7.81287	0.606189	8.46492	0.661599	-1.86369	2.07714	4.63064	1.03857
2020.12	33.2578	0.995019	42.0081	3.58562	41.4237	3.40146	49.9966	3.40146	30.7461	1.74826	-1.74387	0.0471799	-3.79943	0.0018177	-0.541183	0.253199	12.7501	2.25237	10.9417	2.11019	1.80834	0.787556	-9.23729	0.787556	0.144503	0.450473	53.6326	2.53627	54.217	0.00278989	13.42	0.291291	7.88378	0.607002	8.5019	0.663929	-1.95051	2.08099	4.63479	1.0405
2020.2	32.1179	0.997953	42.2663	3.59075	41.7843	3.40504	50.9883	3.40504	30.7779	1.75446	-1.78843	0.060619	-3.82108	0.00182327	-0.546226	0.238325	12.4514	2.25399	11.1605	2.1116	1.29091	0.788429	-10.0022	0.788429	0.0653051	0.450799	53.6895	2.54107	54.1715	0.00279517	13.4919	0.291811	7.94422	0.607816	8.56212	0.666258	-2.04934	2.08485	4.61746	1.04243
2020.29	31.8935	1.00069	42.3141	3.59615	41.9696	3.40992	51.7281	3.40992	30.8162	1.7607	-1.84533	0.0894557	-3.84273	0.00182883	-0.560503	0.237517	12.4983	2.25594	11.7103	2.11334	0.787932	0.789341	-10.7197	0.789341	0.0356445	0.451188	53.9074	2.54595	54.2518	0.00280054	13.5597	0.29233	7.99735	0.608628	8.63463	0.668585	-2.13379	2.08876	4.60359	1.04438
2020.37	32.757	1.0044	43.1547	3.60158	42.9713	3.41699	53.1889	3.41699	31.0424	1.767	-1.90811	0.138109	-3.86438	0.0018344	-0.600624	0.266287	12.2419	2.25792	12.0247	2.11507	0.217172	0.790365	-11.4718	0.790365	0.00204438	0.451584	54.6125	2.55083	54.796	0.00280591	13.6215	0.292848	8.04119	0.609438	8.70434	0.670909	-2.01848	2.09269	4.60189	1.04635
2020.45	33.0798	1.00731	43.2554	3.60694	43.2494	3.42688	53.8103	3.42688	31.3351	1.77341	-1.99088	0.200044	-3.88603	0.00183997	-0.642778	0.324153	12.4513	2.25983	12.4968	2.11669	-0.0455495	0.791499	-11.8813	0.791499	-0.0109132	0.451966	55.0579	2.55569	55.0639	0.00281126	13.6865	0.293366	8.07989	0.610248	8.77616	0.673231	-1.82562	2.09664	4.60902	1.04832
2020.54	33.1727	1.01075	43.4728	3.61251	43.6786	3.43672	54.435	3.43672	31.64	1.77993	-2.04318	0.251202	-3.90768	0.00184554	-0.679278	0.37108	12.607	2.26203	12.8847	2.11854	-0.277782	0.792841	-12.2094	0.792841	-0.000672783	0.452406	55.6063	2.56058	55.4005	0.00281663	13.7464	0.293883	8.11219	0.611056	8.84626	0.675552	-1.64944	2.10062	4.62781	1.05031
2020.62	32.0865	1.01499	42.8382	3.61826	43.2527	3.44534	54.0849	3.44534	32.0525	1.78643	-2.04389	0.233218	-3.92933	0.0018511	-0.70774	0.400389	13.1575	2.26496	13.4143	2.1211	-0.25679	0.794366	-12.2712	0.794366	0.0529213	0.452993	55.7025	2.56515	55.288	0.00282166	13.8166	0.2944	8.15267	0.611863	8.92323	0.67787	-1.45071	2.10463	4.65464	1.05231
2020.7	31.8984	1.01846	42.298	3.6245	42.9434	3.45201	53.7134	3.45201	32.5361	1.7928	-2.02975	0.172712	-3.95098	0.00185667	-0.742851	0.407679	13.6524	2.26857	13.7058	2.12432	-0.0533663	0.796033	-12.1137	0.796033	0.11598	0.453714	55.853	2.56978	55.2075	0.00282676	13.8853	0.294917	8.19307	0.612669	9.01072	0.680186	-1.2151	2.10868	4.69187	1.05434
2020.79	32.7176	1.02241	42.9045	3.63045	43.8164	3.45785	54.3964	3.45785	33.0479	1.7991	-2.02042	0.107445	-3.97263	0.00186224	-0.788593	0.41023	13.9388	2.27181	13.5969	2.12707	0.341938	0.79793	-11.7238	0.79793	0.244284	0.454363	56.9666	2.57435	56.0547	0.00283179	13.9455	0.295433	8.23792	0.613475	9.10591	0.6825	-0.962795	2.11274	4.74175	1.05637
2020.87	33.4757	1.02635	43.7812	3.63628	44.9718	3.4603	55.2476	3.4603	33.4961	1.80537	-2.01846	0.0549102	-3.99428	0.0018678	-0.818632	0.385112	13.5968	2.27421	12.9351	2.12913	0.661657	0.799252	-11.3697	0.799252	0.395416	0.454841	57.7499	2.5794	56.5593	0.00283734	14.0131	0.295948	8.27795	0.614893	9.20744	0.684813	-0.804706	2.11684	4.82079	1.05842
2020.95	33.8394	1.02931	43.2127	3.64228	44.6892	3.46289	54.5543	3.46289	33.9931	1.81164	-1.99075	0.0374116	-4.01592	0.00187337	-0.862309	0.357769	13.8445	2.27691	12.8364	2.13157	1.00815	0.800444	-10.9493	0.800444	0.680974	0.455382	57.6714	2.58443	56.1949	0.00284287	14.0772	0.296463	8.31421	0.800536	9.29966	0.687123	-0.620097	2.12098	4.91288	1.06049
2021.04	33.6015	1.0325	41.9972	3.64829	43.757	3.46493	53.1095	3.46493	34.4318	1.81791	-1.97073	0.0231349	-4.03757	0.00187894	-0.903396	0.322053	14.5356	2.27973	13.0196	2.13421	1.51603	0.801444	-10.326	0.801444	0.984554	0.455946	57.3892	2.58937	55.6294	0.0028483	14.1217	0.296977	8.34326	0.801611	9.37441	0.689431	-0.439563	2.12512	5.00275	1.06256
2021.12	33.9402	1.03568	41.4066	3.65418	43.4298	3.46776	52.1811	3.46776	34.8939	1.82419	-1.94213	0.0365705	-4.05922	0.00188451	-0.946273	0.292553	15.4311	2.28254	13.1679	2.13684	2.26324	0.802421	-9.42486	0.802421	1.28625	0.456508	57.9146	2.59418	55.8914	0.0028536	14.1663	0.297491	8.36477	0.802658	9.45509	0.691737	-0.237054	2.12929	5.08686	1.06465
2021.2	34.8292	1.03888	41.2328	3.66038	43.4888	3.47194	51.5724	3.47194	35.3534	1.83049	-1.92334	0.0540114	-4.08087	0.00189007	-0.98646	0.272944	16.132	2.28588	13.211	2.14007	2.92102	0.803336	-8.58196	0.803336	1.5315	0.457176	58.6343	2.59897	56.3784	0.00285886	14.2331	0.298004	8.38332	0.803699	9.54338	0.694042	-0.0539638	2.13349	5.17099	1.06674
2021.28	36.2557	1.04182	41.1971	3.6663	43.62	3.47723	50.9901	3.47723	35.8719	1.83682	-1.8869	0.0798825	-4.10252	0.00189564	-1.02859	0.27058	16.4152	2.28863	12.8253	2.14265	3.58984	0.804287	-7.70239	0.804287	1.66804	0.457727	59.0066	2.60386	56.5836	0.00286424	14.3029	0.298517	8.40606	0.804738	9.62409	0.696344	0.159509	2.13772	5.26623	1.06886
2021.37	36.9446	1.04489	40.3944	3.67213	42.8716	3.48456	49.5004	3.48456	36.3299	1.84318	-1.84139	0.113225	-4.12417	0.00190121	-1.06608	0.294432	16.8528	2.29135	12.5357	2.14524	4.31717	0.805117	-6.74151	0.805117	1.81292	0.458269	58.6584	2.60868	56.1812	0.00286954	14.374	0.299029	8.42763	0.805774	9.68904	0.698645	0.318039	2.14196	5.36255	1.07098
2021.45	37.4602	1.04793	40.0993	3.67818	42.4959	3.4954	48.3796	3.4954	36.6846	1.84962	-1.78768	0.167379	-4.14582	0.00190678	-1.09428	0.351092	17.1184	2.29434	11.9627	2.14807	5.1556	0.806105	-5.64848	0.806105	1.91983	0.458869	58.52	2.61354	56.1234	0.00287489	14.4403	0.29954	8.4472	0.806808	9.74318	0.700943	0.387271	2.1462	5.45431	1.0731
2021.53	36.7087	1.05072	39.5796	3.68402	41.7994	3.50659	46.9414	3.50659	36.962	1.85621	-1.70791	0.238142	-4.16747	0.00191234	-1.11084	0.404874	17.3242	2.29701	11.6342	2.15059	5.69001	0.806992	-4.82141	0.806992	2.02976	0.459403	58.0128	2.61839	55.7929	0.00288023	14.4957	0.300051	8.45317	0.807841	9.79281	0.70324	0.386725	2.15044	5.54154	1.07522
2021.62	37.2004	1.05404	39.3324	3.69013	41.3149	3.51544	45.771	3.51544	37.228	1.86276	-1.64537	0.218239	-4.18912	0.00191791	-1.13327	0.431743	17.5425	2.30005	11.3218	2.15347	6.22072	0.807967	-4.00166	0.807967	2.17277	0.460011	57.7241	2.6233	55.7416	0.00288563	14.5555	0.300562	8.45366	0.808873	9.84677	0.705535	0.399202	2.15473	5.61827	1.07736
2021.7	37.6034	1.05775	39.5045	3.69658	41.2421	3.52222	45.0611	3.52222	37.4812	1.86922	-1.59565	0.164033	-4.21077	0.00192348	-1.15933	0.438083	17.6656	2.30364	11.0131	2.15692	6.6525	0.808967	-3.27586	0.808967	2.3243	0.460727	57.7483	2.62819	56.0108	0.00289101	14.6041	0.301072	8.44332	0.809904	9.90345	0.707828	0.441925	2.15902	5.68406	1.07951
2021.79	37.5358	1.06212	39.6779	3.7029	41.1443	3.52732	44.3816	3.52732	37.623	1.8756	-1.60598	0.0817633	-4.23242	0.00192904	-1.17256	0.431892	17.838	2.30689	10.9373	2.16004	6.90064	0.80992	-2.74263	0.80992	2.47945	0.461377	57.8097	2.63319	56.3433	0.00289651	14.6609	0.301582	8.42179	0.810933	9.96428	0.71012	0.448165	2.16335	5.73391	1.08167
2021.87	37.3215	1.06465	39.009	3.70868	40.1604	3.52988	42.8647	3.52988	37.769	1.88195	-1.59434	0.0268727	-4.25407	0.00193461	-1.18079	0.40896	18.186	2.3094	11.2819	2.16235	6.90406	0.810905	-2.47147	0.810905	2.65595	0.46188	57.1656	2.63809	56.0142	0.00290189	14.7237	0.302091	8.39472	0.811961	10.0241	0.712409	0.453574	2.1677	5.76728	1.08385
2021.95	36.7778	1.06765	37.2138	3.71436	38.058	3.53089	40.264	3.53089	37.9337	1.88832	-1.56609	0.00619347	-4.27571	0.00194018	-1.19588	0.370923	18.9946	2.31175	11.8279	2.16438	7.16663	0.812206	-1.95749	0.812206	2.80753	0.462351	55.8567	2.64298	55.0124	0.00290728	14.7691	0.3026	8.36146	0.812988	10.0807	0.714697	0.504169	2.17208	5.78436	1.08604
2022.04	36.3347	1.07118	36.4682	3.72016	37.0483	3.5322	38.7868	3.5322	37.9792	1.89469	-1.58181	0.0161035	-4.29736	0.00194575	-1.19504	0.330289	19.1483	2.31441	11.6748	2.16678	7.47341	0.813378	-1.41104	0.813378	2.77346	0.462883	55.0016	2.64779	54.4214	0.00291257	14.7992	0.303108	8.3214	0.814013	10.1314	0.716983	0.521327	2.17652	5.78765	1.08826
2022.12	36.2127	1.07428	35.513	3.72604	35.8646	3.53522	37.1725	3.53522	38.015	1.90107	-1.56771	0.00492313	-4.31901	0.00195131	-1.18633	0.303393	19.4999	2.31719	11.7562	2.16938	7.74364	0.814362	-0.909434	0.814362	2.78039	0.463438	54.1781	2.65261	53.8265	0.00291787	14.8424	0.303616	8.28106	0.815043	10.1906	0.719267	0.475971	2.18097	5.79281	1.09048
2022.2	36.2463	1.07783	35.1032	3.73188	35.2645	3.53887	36.1851	3.53887	38.0827	1.90746	-1.52158	0.0166958	-4.34066	0.00195688	-1.16967	0.282257	19.6278	2.31995	11.6947	2.17196	7.93311	0.815324	-0.490762	0.815324	2.78015	0.46399	53.7226	2.6574	53.5613	0.00292314	14.89	0.304123	8.24465	0.816066	10.2602	0.72155	0.413725	2.18545	5.79569	1.09272
2022.28	36.7507	1.08114	35.0075	3.73797	35.0325	3.54412	35.6163	3.54412	38.1959	1.9139	-1.45418	0.088034	-4.36231	0.00196245	-1.14799	0.276742	19.6856	2.32324	11.4967	2.17514	8.18899	0.816225	-0.00291308	0.816225	2.78078	0.464648	53.5701	2.6621	53.5451	0.00292831	14.9325	0.304629	8.2053	0.817089	10.3344	0.723799	0.388403	2.18996	5.7895	1.09498
2022.37	36.4289	1.0841	34.6175	3.74389	34.6202	3.55167	34.9262	3.55167	38.3376	1.92035	-1.40397	0.0963909	-4.38396	0.00196802	-1.12991	0.302241	19.6795	2.32595	11.4437	2.17768	8.23585	0.817161	0.280364	0.817161	2.77594	0.46519	53.1699	2.66701	53.1672	0.00293371	14.9576	0.305135	8.16835	0.81811	10.4067	0.726047	0.422371	2.19452	5.78652	1.09726
2022.45	36.1216	1.08714	35.333	3.74976	35.5185	3.56203	35.605	3.56203	38.4776	1.92686	-1.3989	0.14208	-4.40561	0.00197358	-1.11594	0.355742	19.053	2.32862	11.0234	2.18022	8.02957	0.817977	0.316783	0.817977	2.79485	0.465724	53.4555	2.67189	53.27	0.00293908	14.9753	0.30564	8.13688	0.819129	10.4836	0.728293	0.494497	2.1991	5.78611	1.09955
2022.53	36.3019	1.08984	35.1576	3.7558	35.6342	3.57353	35.5157	3.57353	38.6232	1.93353	-1.42028	0.232305	-4.42726	0.00197915	-1.09584	0.410786	19.0853	2.33157	11.1029	2.18301	7.98241	0.81895	0.47481	0.81895	2.79848	0.466314	53.6237	2.67678	53.1471	0.00294446	14.9924	0.306145	8.10731	0.820147	10.5693	0.730538	0.583397	2.2037	5.79094	1.10185
2022.62	36.4822	1.0932	34.9823	3.76136	35.7499	3.58201	35.4264	3.58201	38.7688	1.94017	-1.44167	0.216058	-4.44891	0.00198472	-1.07575	0.439015	19.1176	2.3342	11.1824	2.18549	7.93525	0.819823	0.632837	0.819823	2.80211	0.466839	53.7918	2.68134	53.0242	0.00294947	15.0095	0.30665	8.07775	0.821164	10.6551	0.732781	0.672298	2.20832	5.79577	1.10416
2022.7	36.6625	1.09634	34.807	3.76715	35.8657	3.58795	35.3372	3.58795	38.9144	1.94669	-1.46306	0.128535	-4.47056	0.00199028	-1.05565	0.443763	19.15	2.33719	11.2619	2.18832	7.88809	0.820783	0.790865	0.820783	2.80574	0.467437	53.96	2.6859	52.9013	0.00295449	15.0266	0.307154	8.04819	0.822179	10.7408	0.735023	0.761198	2.21298	5.80059	1.10649
2022.79	36.8428	1.10041	34.6316	3.77325	35.9814	3.59317	35.2479	3.59317	39.0599	1.95314	-1.48445	0.0498573	-4.49221	0.00199585	-1.03555	0.439915	19.1823	2.34071	11.3414	2.19172	7.84093	0.821767	0.948892	0.821767	2.80936	0.468143	54.1281	2.69043	52.7784	0.00295947	15.0437	0.307658	8.01863	0.823193	10.8265	0.735055	0.850099	2.21769	5.80542	1.10885
2022.87	37.0231	1.10491	34.4563	3.77948	36.0971	3.59614	35.1586	3.59614	39.2055	1.95957	-1.50584	0.00233775	-4.51386	0.00200142	-1.01546	0.416417	19.2146	2.34391	11.4209	2.19478	7.79377	0.822705	1.10692	0.822705	2.81299	0.468782	54.2963	2.69535	52.6554	0.00296489	15.0608	0.308161	7.98907	0.824206	10.9122	0.735088	0.938999	2.22247	5.81025	1.11124
2022.95	37.2034	1.10896	34.2809	3.78579	36.2128	3.59868	35.0694	3.59868	39.3511	1.966	-1.52723	0.00227267	-4.53551	0.00200699	-0.99536	0.387557	19.2469	2.34639	11.5003	2.19706	7.74661	0.823675	1.26495	0.823675	2.81662	0.469277	54.4644	2.70089	52.5325	0.00297098	15.0779	0.308664	7.95951	0.825219	10.9979	0.73512	1.0279	2.22733	5.81508	1.11366

## Sheet: North Atlantic
time	GRACE_intp	GRACE	GRACE_intp_err	GRACE_err	steAlt	steAlt_err	steAlt_mwr	steAlt_mwr_err	steAlt_halosteric_uncorrected	steAlt_halosteric_uncorrected_err	OMrecon	OMrecon_err	atmosphere	atmosphere_err	GIA	GIA_err	OBD	OBD_err	Steric_full_depth	Steric_full_depth_err	Thermosteric	Thermosteric_err	Halosteric	Halosteric_err	Halosteric_uncorrected	Halosteric_uncorrected_err	Steric_deep	Steric_deep_err	Alt_mwr	Alt_mwr_err	Alt_mwrcdr	Alt_mwrcdr_err	greenland	greenland_err	antarctic	antarctic_err	glacier	glacier_err	lws_natural	lws_natural_err	lws_human	lws_human_err
2003.04	-5.92448	-5.92448	0.362965	0.362965	-5.32318	8.42591	-5.32318	8.43539	-8.53334	8.43539	-4.644	2.05465	0.530431	0.112829	1.14525	0.000881019	-0.267284	0.399529	-8.90969	6.74482	-7.28278	5.67296	-1.62691	3.6483	-2.21978	3.6483	1.67241	1.34896	-14.5211	5.04782	-14.5211	0.00504782	-0.883634	0.491321	-0.465733	1.2138	-1.19871	0.947909	-1.94575	4.27671	-0.680602	2.13836
2003.12	-1.80513	-1.80513	0.493225	0.493225	-1.85225	8.46351	-1.85225	8.46927	-4.5318	8.46927	-8.08365	2.07184	0.0940017	0.0255428	1.10643	0.00088827	-0.770826	0.312285	-23.0613	6.77424	-17.1263	5.69928	-5.93502	3.66178	-6.73519	3.66178	1.16778	1.35485	-25.6091	5.07124	-25.6091	0.00507124	-0.899385	0.493521	-0.318907	1.22784	-1.25034	0.954185	-5.19611	4.29532	-0.512912	2.14766
2003.2	-5.6007	-5.6007	0.591605	0.591605	-7.7091	8.50593	-7.7091	8.51007	-10.6561	8.51007	-10.0284	2.08906	0.0268181	0.012106	1.06761	0.000895522	-1.40083	0.265505	-27.1305	6.80986	-24.0868	5.7337	-3.04361	3.67409	-3.97286	3.67409	1.04892	1.36197	-36.0928	5.09445	-36.0928	0.00509445	-0.924098	0.495714	-0.298336	1.23331	-1.29761	0.960456	-7.0661	4.31425	-0.469043	2.15712
2003.28	-12.2038	-12.2038	0.677016	0.677016	-15.0227	8.54419	-15.0227	8.55058	-18.8042	8.55058	-10.7048	2.1063	-0.174344	0.0281264	1.02879	0.000902773	-2.12217	0.330472	-25.7542	6.84074	-31.7473	5.7626	5.99309	3.68622	5.0686	3.68622	1.48419	1.36815	-42.7531	5.11702	-42.7531	0.00511702	-0.964495	0.497901	-0.330302	1.23792	-1.33404	0.966724	-7.38823	4.33303	-0.513421	2.16652
2003.37	-4.54305	-4.54305	0.75486	0.75486	-5.7051	8.57755	-5.7051	8.58904	-10.3732	8.58904	-7.89917	2.12358	-0.295093	0.0522763	0.989965	0.000910024	-2.17666	0.443984	-12.5113	6.86527	-20.8777	5.78518	8.36636	3.69642	7.56992	3.69642	1.66134	1.37305	-20.3494	5.13993	-20.3494	0.00513993	-0.989279	0.50008	-0.46677	1.24295	-1.38456	0.972987	-4.17241	4.35152	-0.591054	2.17576
2003.45	-4.97096	-4.97096	0.820962	0.820962	-8.83714	8.60459	-8.83714	8.62444	-14.3603	8.62444	-4.17062	2.14121	-1.4922	0.291698	0.951143	0.000917275	-1.74319	0.584414	-2.96311	6.882	-3.83256	5.79792	0.869444	3.70756	0.326454	3.70756	0.971772	1.3764	-13.608	5.16268	-13.608	0.00516268	-0.906775	0.502252	-0.622457	1.24826	-1.24741	0.979246	0.627735	4.36945	-0.529513	2.18473
2003.53	-4.05603	-4.05603	0.878916	0.878916	-18.2239	8.63397	-18.2239	8.66688	-24.7772	8.66688	-0.190319	2.15934	-2.30983	0.455223	0.912321	0.000924527	-0.459324	0.75396	23.9764	6.90161	16.0912	5.81361	7.88516	3.71944	7.69996	3.71944	0.536288	1.38032	5.14863	5.18547	5.14863	0.00518547	-0.559273	0.504418	-0.72235	1.2537	-0.828011	0.985501	4.77765	4.38737	-0.548511	2.19369
2003.62	1.85523	1.85523	0.934308	0.934308	-4.44476	8.66279	-4.44476	8.70985	-12.0822	8.70985	2.90349	2.17745	-2.25976	0.44521	0.873499	0.000931778	0.786286	0.903474	31.7342	6.92018	22.8682	5.8282	8.86603	3.73108	9.0248	3.73108	-0.736254	1.38404	27.9661	5.20872	27.9661	0.00520872	-0.366898	0.50658	-0.737522	1.25831	-0.5707	0.991753	7.48563	4.40549	-0.647253	2.20274
2003.7	6.03223	6.03223	1.00192	1.00192	3.43248	8.69388	3.43248	8.74474	-5.11448	8.74474	3.54166	2.19507	-1.34985	0.263228	0.834676	0.000939029	1.3866	0.940884	45.2044	6.9409	33.3427	5.84495	11.8617	3.74335	12.2201	3.74335	-0.652342	1.38818	49.9624	5.23288	49.9624	0.00523288	-0.339868	0.508735	-0.668085	1.26282	-0.532673	0.998	7.14729	4.42602	-0.71516	2.21301
2003.79	6.58988	6.58988	1.05944	1.05944	4.61104	8.72896	4.61104	8.77223	-4.46215	8.77223	4.39815	2.21243	-0.0784256	0.0089427	0.795854	0.000946281	1.37528	0.869437	44.3905	6.96673	28.5159	5.86493	15.8747	3.76005	16.254	3.76005	0.713327	1.39335	50.4072	5.25687	50.4072	0.00525687	-0.406488	0.510884	-0.579033	1.26731	-0.663447	1.00424	6.77963	4.44429	-0.654085	2.22214
2003.87	9.42181	9.42181	1.10247	1.10247	18.0602	8.76069	18.0602	8.78918	9.3155	8.78918	3.59891	2.22982	0.120713	0.030885	0.757032	0.000953532	0.810685	0.706461	22.6445	6.98823	-2.51571	5.8823	25.1602	3.77279	25.4187	3.77279	2.00927	1.39765	41.5409	5.28105	41.5409	0.00528105	-0.440954	0.513026	-0.359905	1.2718	-0.719852	1.01048	5.52045	4.4616	-0.521542	2.2308
2003.95	5.94698	5.94698	1.13654	1.13654	6.78587	8.79349	6.78587	8.81254	-0.516887	8.81254	1.13073	2.24727	0.523701	0.111483	0.71821	0.000960783	0.409932	0.578677	5.10925	7.01021	-6.66667	5.90109	11.7759	3.7842	11.792	3.7842	-0.0118619	1.40204	12.3329	5.30635	12.3329	0.00530635	-0.460683	0.515162	-0.109085	1.27629	-0.810113	1.01672	2.41189	4.47898	-0.424984	2.23949
2004.04	9.63469	9.63469	1.17355	1.17355	3.85737	8.83705	3.85737	8.84775	-1.48107	8.84775	-3.49453	2.26469	0.114171	0.0295766	0.679388	0.000968035	-0.407117	0.434668	-10.2184	7.04606	-11.6443	5.9344	1.42589	3.79865	1.14623	3.79865	-1.8127	1.40921	-6.71349	5.33117	-6.71349	0.00533117	-0.458763	0.51729	0.0927894	1.2811	-0.817134	1.02295	-2.10719	4.49651	-0.318401	2.24825
2004.12	1.08322	1.08322	1.21027	1.21027	-2.51708	8.87904	-2.51708	8.88631	-5.95367	8.88631	-7.00257	2.28215	0.298836	0.0665096	0.640566	0.000975286	-1.34242	0.359271	-25.3851	7.08095	-31.4015	5.96799	6.01638	3.8109	5.47698	3.8109	-2.65593	1.41619	-29.1722	5.35462	-29.1722	0.00535462	-0.46279	0.519411	0.220707	1.28573	-0.836894	1.02917	-6.03425	4.51443	-0.188174	2.25721
2004.2	-2.15048	-2.15048	1.24811	1.24811	6.63936	8.91934	6.63936	8.92719	4.98768	8.92719	-9.07352	2.29962	-0.0349985	0.000257283	0.601743	0.000982537	-2.06633	0.37407	-40.063	7.11283	-38.5644	5.99834	-1.4986	3.8226	-2.26383	3.8226	-1.85219	1.42257	-35.3675	5.37928	-35.3675	0.00537928	-0.5293	0.521527	0.23173	1.29039	-0.881055	1.03539	-7.69219	4.53272	-0.167701	2.26636
2004.29	-10.7731	-10.7731	1.28168	1.28168	-12.4155	8.95842	-12.4155	8.96891	-12.482	8.96891	-9.23902	2.31711	-0.139746	0.0212068	0.562921	0.000989788	-2.44564	0.433304	-30.1477	7.14375	-29.6693	6.02705	-0.478389	3.83508	-1.46918	3.83508	-1.25679	1.42875	-44.9911	5.40319	-44.9911	0.00540319	-0.548862	0.523636	0.153972	1.29479	-0.939445	1.04161	-7.56842	4.55088	-0.196518	2.27544
2004.37	-4.48315	-4.48315	1.31669	1.31669	-9.59799	8.99098	-9.59799	9.00546	-8.33865	9.00546	-6.43358	2.33463	0.226939	0.0521302	0.524099	0.00099704	-2.41159	0.510057	-21.6853	7.16624	-18.8717	6.04681	-2.81361	3.84592	-3.97578	3.84592	0.585981	1.43325	-33.6945	5.42741	-33.6945	0.00542741	-0.538905	0.525739	-0.0147226	1.29919	-0.878688	1.04783	-5.00857	4.56853	-0.219636	2.28426
2004.45	-10.391	-10.391	1.36117	1.36117	-12.6933	9.02271	-12.6933	9.04258	-10.4101	9.04258	-1.90995	2.35216	-0.168892	0.027036	0.485277	0.00100429	-1.47021	0.598797	-3.15524	7.18779	2.38478	6.0648	-5.54002	3.85779	-6.71914	3.85779	0.654731	1.43756	-17.4032	5.45149	-17.4032	0.00545149	-0.485973	0.527835	-0.184803	1.30359	-0.704053	1.05404	-0.224122	4.58559	-0.142108	2.29279
2004.54	-4.92693	-4.92693	1.39744	1.39744	-19.8718	9.05179	-19.8718	9.08523	-16.8097	9.08523	2.63322	2.37004	-1.55418	0.304094	0.446455	0.00101154	-0.201718	0.778214	16.2306	7.20602	15.8003	6.07997	0.430288	3.86791	-0.601657	3.86791	1.80144	1.4412	-4.01309	5.47557	-4.01309	0.00547557	-0.267265	0.529926	-0.322751	1.3084	-0.369009	1.06024	5.35529	4.60245	-0.208865	2.30123
2004.62	-5.70623	-5.70623	1.4295	1.4295	-2.01872	9.08362	-2.01872	9.1307	1.81693	9.1307	6.46359	2.38772	-0.962974	0.185852	0.407633	0.00101879	0.918879	0.925226	24.9353	7.22722	28.0543	6.09859	-3.11896	3.87813	-3.89818	3.87813	2.24448	1.44544	23.6559	5.50025	23.6559	0.00550025	-0.0793112	0.532013	-0.416731	1.3128	-0.0412021	1.06644	8.25078	4.6195	-0.286975	2.30975
2004.7	-0.0203237	-0.0203237	1.45602	1.45602	3.98422	9.11451	3.98422	9.16203	8.55616	9.16203	7.71688	2.40531	-0.24088	0.0414336	0.36881	0.00102604	1.38387	0.931128	36.4703	7.24725	43.7234	6.11625	-7.25308	3.8877	-7.75825	3.8877	2.46275	1.44945	41.8072	5.52492	41.8072	0.00552492	-0.0697204	0.534094	-0.415817	1.31713	-0.061601	1.07264	8.75019	4.63676	-0.245292	2.31838
2004.79	3.81876	3.81876	1.48201	1.48201	12.0969	9.14486	12.0969	9.18381	17.1129	9.18381	7.8146	2.42302	0.850861	0.176915	0.329988	0.0010333	1.30705	0.844151	32.7455	7.26659	42.0131	6.13325	-9.26764	3.89699	-9.59597	3.89699	1.95238	1.45332	46.1901	5.54962	46.1901	0.00554962	-0.127703	0.536169	-0.254461	1.32178	-0.193688	1.07884	7.66776	4.65399	-0.12817	2.327
2004.87	7.51825	7.51825	1.51401	1.51401	21.1865	9.17542	21.1865	9.20228	26.2712	9.20228	5.10542	2.44076	0.920024	0.190747	0.291166	0.00104055	0.828832	0.70207	13.4014	7.28634	20.1685	6.15084	-6.76712	3.90615	-7.0631	3.90615	1.64129	1.45727	35.4195	5.57407	35.4195	0.00557407	-0.17801	0.538238	-0.0646359	1.32631	-0.2479	1.08503	4.71408	4.67083	-0.038136	2.33541
2004.95	10.0753	10.0753	1.54611	1.54611	14.2949	9.20735	14.2949	9.22587	19.1688	9.22587	2.05197	2.45865	1.31918	0.270577	0.252344	0.0010478	0.416896	0.583937	-2.15921	7.30812	4.31316	6.17018	-6.47237	3.91631	-6.84783	3.91631	0.2957	1.46162	12.5719	5.59815	12.5719	0.00559815	-0.173231	0.5403	0.1508	1.33061	-0.323878	1.09122	1.08515	4.68777	-0.0060485	2.34389
2005.04	14.5129	14.5129	1.5755	1.5755	12.25	9.24596	12.25	9.25718	16.7477	9.25718	-2.43129	2.47643	0.938642	0.194471	0.213522	0.00105505	-0.198614	0.455387	-14.642	7.33842	-10.7041	6.19896	-3.93789	3.92751	-4.5267	3.92751	-1.10375	1.46768	-2.52671	5.62208	-2.52671	0.00562208	-0.180153	0.542356	0.329466	1.33498	-0.357782	1.0974	-3.24923	4.70502	0.0877627	2.35251
2005.12	3.60747	3.60747	1.60117	1.60117	-1.02632	9.28681	-1.02632	9.29284	3.04387	9.29284	-5.47872	2.49419	0.755092	0.157761	0.1747	0.0010623	-1.30628	0.33465	-34.0971	7.3719	-31.5831	6.23167	-2.51403	3.93842	-3.45269	3.93842	-2.51418	1.47438	-36.3516	5.64555	-36.3516	0.00564555	-0.248116	0.544407	0.396606	1.33934	-0.397423	1.10358	-6.18289	4.72239	0.198007	2.3612
2005.2	2.01179	2.01179	1.62443	1.62443	9.19184	9.33424	9.19184	9.34077	12.8715	9.34077	-7.2834	2.51198	0.807054	0.168153	0.135878	0.00106955	-2.11648	0.349367	-43.5191	7.41364	-42.0591	6.2731	-1.46001	3.95098	-2.77522	3.95098	-2.08832	1.48273	-36.3257	5.66904	-36.3257	0.00566904	-0.317145	0.546453	0.39435	1.34358	-0.456499	1.10976	-7.81481	4.74009	0.103649	2.37004
2005.28	-6.60619	-6.60619	1.64893	1.64893	13.4412	9.3788	13.4412	9.38852	16.8067	9.38852	-7.88615	2.5297	0.224212	0.0515848	0.0970554	0.0010768	-2.43113	0.427027	-43.2712	7.45212	-42.7688	6.3116	-0.502394	3.96205	-2.10837	3.96205	-3.59571	1.49042	-32.1862	5.69206	-32.1862	0.00569206	-0.346843	0.548494	0.272067	1.34781	-0.523291	1.11594	-7.50765	4.75768	-0.00464515	2.37884
2005.37	-8.87678	-8.87678	1.67241	1.67241	-0.296228	9.41857	-0.296228	9.43177	2.8129	9.43177	-5.42557	2.54743	-0.000370104	0.0066684	0.0582332	0.00108406	-2.17717	0.498723	-30.1301	7.48456	-28.3261	6.34218	-1.804	3.97433	-3.59453	3.97433	-1.4713	1.49691	-32.6131	5.71511	-32.6131	0.00571511	-0.371639	0.550529	0.144228	1.35204	-0.506702	1.12211	-4.57449	4.77475	-0.116599	2.38737
2005.45	-3.32505	-3.32505	1.70014	1.70014	-1.6925	9.45133	-1.6925	9.4726	1.15268	9.4726	-0.202383	2.5653	-0.961586	0.185575	0.0194111	0.00109131	-1.02081	0.634028	-5.7536	7.50842	-4.8168	6.36356	-0.936797	3.98516	-2.79609	3.98516	1.34505	1.50168	-8.5931	5.73784	-8.5931	0.00573784	-0.292853	0.552558	-0.0621641	1.35623	-0.309402	1.12828	1.63345	4.79137	-0.20983	2.39569
2005.53	-4.34645	-4.34645	1.72839	1.72839	0.287951	9.48045	0.287951	9.5182	2.71956	9.5182	3.05755	2.58357	-1.96711	0.38668	-0.0194111	0.00109856	0.524352	0.8462	11.7349	7.52956	17.3773	6.38169	-5.64242	3.99604	-7.37411	3.99604	0.958617	1.50591	12.3759	5.75811	12.3759	0.00575811	-0.05314	0.554583	-0.243929	1.36047	0.0960026	1.13445	5.52072	4.80799	-0.29499	2.40399
2005.62	-4.58501	-4.58501	1.75535	1.75535	2.52049	9.51208	2.52049	9.56756	4.21268	9.56756	6.48211	2.60162	-1.44923	0.283104	-0.0582332	0.00110581	1.79437	1.02801	21.4487	7.55388	24.2807	6.4038	-2.83204	4.00655	-4.20995	4.00655	0.561061	1.51078	25.6145	5.77838	25.6145	0.00577838	0.252344	0.556605	-0.338507	1.36464	0.43458	1.14062	7.99572	4.82485	-0.412787	2.41242
2005.7	0.820034	0.820034	1.77978	1.77978	-17.6572	9.54095	-17.6572	9.60321	-16.9643	9.60321	8.15569	2.61947	-0.678717	0.129001	-0.0970554	0.00111306	2.43001	1.09076	48.2429	7.57368	47.8005	6.42038	0.442445	4.01737	-0.442292	4.01737	-0.790183	1.51474	32.9434	5.80002	32.9434	0.00580002	0.258082	0.558621	-0.323898	1.36879	0.50136	1.14678	8.88376	4.84223	-0.484893	2.42111
2005.79	-0.583819	-0.583819	1.80514	1.80514	-4.73145	9.57086	-4.73145	9.62647	-4.94361	9.62647	8.0721	2.6373	0.215925	0.0499275	-0.135878	0.00112031	2.36252	1.03229	39.2568	7.59363	32.2624	6.4371	6.9944	4.02827	6.62553	4.02827	0.52804	1.51873	36.9275	5.82313	36.9275	0.00582313	0.238658	0.560631	-0.259481	1.37295	0.38248	1.15294	7.94829	4.85921	-0.453771	2.42961
2005.87	9.89068	9.89068	1.82923	1.82923	7.50477	9.60054	7.50477	9.64332	6.81367	9.64332	6.83571	2.65533	1.17273	0.241289	-0.1747	0.00112756	1.89451	0.906571	20.9957	7.61389	15.8108	6.45364	5.18495	4.04002	5.23326	4.04002	0.38764	1.52278	30.4418	5.84549	30.4418	0.00584549	0.237004	0.562636	-0.091673	1.37708	0.31213	1.15909	5.55475	4.87583	-0.349232	2.43792
2005.95	11.6818	11.6818	1.8603	1.8603	1.58926	9.62862	1.58926	9.6542	0.934855	9.6542	3.72611	2.67354	1.61431	0.329603	-0.213522	0.00113481	0.822023	0.701802	7.80404	7.63279	1.75389	6.46931	6.05015	4.05061	6.3466	4.05061	-0.76235	1.52656	10.2185	5.86697	10.2185	0.00586697	0.171046	0.564636	0.0556865	1.38224	0.258013	1.16525	1.82883	4.89238	-0.201771	2.44619
2006.04	3.32401	3.32401	1.88678	1.88678	-13.3872	9.66105	-13.3872	9.6772	-13.7352	9.6772	-1.1988	2.69162	1.20573	0.247888	-0.252344	0.00114207	-0.237484	0.5585	-4.82423	7.6564	-0.197777	6.4905	-4.62645	4.06127	-4.19343	4.06127	-2.63932	1.53128	-18.3745	5.88946	-18.3745	0.00588946	0.122633	0.566631	0.194824	1.38683	0.246052	1.1714	-2.98143	4.91033	0.0133943	2.45516
2006.12	2.57203	2.57203	1.9095	1.9095	-12.6185	9.69929	-12.6185	9.71131	-12.7816	9.71131	-4.94498	2.70956	0.553368	0.117416	-0.291166	0.00114932	-1.38711	0.482638	-20.4778	7.68762	-19.2915	6.51991	-1.1863	4.07312	-0.652665	4.07312	-2.96638	1.53752	-34.3826	5.91158	-34.3826	0.00591158	0.104424	0.568621	0.296899	1.39092	0.209564	1.17754	-6.26158	4.92747	0.152342	2.46374
2006.2	-2.40321	-2.40321	1.93185	1.93185	-9.24665	9.73288	-9.24665	9.7455	-9.38411	9.7455	-7.44801	2.72753	0.577794	0.122301	-0.329988	0.00115657	-1.95261	0.495344	-35.6806	7.71283	-35.6873	6.54371	0.00667938	4.0826	0.598399	4.0826	-1.97455	1.54257	-46.708	5.9339	-46.708	0.0059339	0.110281	0.570606	0.290147	1.39499	0.162615	1.18369	-8.81148	4.94474	0.222634	2.47237
2006.28	-3.66878	-3.66878	1.95547	1.95547	-11.9237	9.76398	-11.9237	9.78071	-12.1237	9.78071	-8.72558	2.74552	0.555159	0.117774	-0.36881	0.00116382	-2.29034	0.571392	-32.0658	7.73485	-28.6671	6.56483	-3.39873	4.09034	-2.78774	4.09034	-0.461343	1.54697	-46.202	5.95627	-46.202	0.00595627	0.120584	0.572585	0.181294	1.39905	0.083772	1.18983	-9.95477	4.96213	0.288384	2.48106
2006.37	-3.73388	-3.73388	1.97813	1.97813	-2.60582	9.79151	-2.60582	9.81387	-3.08708	9.81387	-5.39228	2.76352	0.546704	0.116083	-0.407633	0.00117107	-2.04847	0.661544	-17.866	7.75209	-15.1418	6.58002	-2.72415	4.09858	-2.0881	4.09858	0.157102	1.55042	-22.4368	5.97897	-22.4368	0.00597897	0.0915729	0.574558	0.0128414	1.4031	0.0872291	1.19597	-6.36549	4.97897	0.234863	2.48949
2006.45	-3.73983	-3.73983	2.00333	2.00333	-10.3947	9.81832	-10.3947	9.84913	-11.462	9.84913	-0.150655	2.78152	-0.325906	0.0584387	-0.446455	0.00117832	-1.00274	0.777847	0.645801	7.76869	3.6694	6.59449	-3.0236	4.10673	-2.3185	4.10673	-0.260563	1.55374	-10.7573	6.00134	-10.7573	0.00600134	0.114851	0.576527	-0.148398	1.40733	0.252792	1.20211	-0.404599	4.99545	0.360605	2.49772
2006.53	-4.72326	-4.72326	2.02609	2.02609	-5.0763	9.8444	-5.0763	9.89233	-6.91291	9.89233	5.25656	2.79972	-1.31898	0.257054	-0.485277	0.00118557	0.570195	0.971833	15.2783	7.78449	11.6297	6.60821	3.64862	4.11458	4.50155	4.11458	1.41676	1.5569	10.6539	6.02354	10.6539	0.00602354	0.250396	0.57849	-0.277091	1.41137	0.672789	1.20824	5.49005	5.01236	0.439402	2.50618
2006.62	-0.261604	-0.261604	2.04796	2.04796	-9.958	9.87681	-9.958	9.94159	-12.5267	9.94159	8.58125	2.81789	-1.14242	0.221742	-0.524099	0.00119282	1.86461	1.13204	32.846	7.80823	31.1951	6.62894	1.6509	4.12622	2.748	4.12622	4.6219	1.56165	24.5704	6.04581	24.5704	0.00604581	0.522832	0.580451	-0.310566	1.41544	0.986041	1.21437	8.06548	5.02889	0.459886	2.51444
2006.7	-0.298601	-0.298601	2.06803	2.06803	18.8336	9.91255	18.8336	9.98139	15.8797	9.98139	9.87021	2.83594	-0.313203	0.0558982	-0.562921	0.00120008	2.48348	1.16923	24.9358	7.83589	11.9334	6.65377	13.0024	4.13867	14.3907	4.13867	4.47743	1.56718	46.1251	6.06845	46.1251	0.00606845	0.534805	0.582407	-0.253609	1.41954	1.05652	1.2205	8.3849	5.04527	0.460793	2.52264
2006.79	9.03401	9.03401	2.09071	2.09071	31.0205	9.94543	31.0205	10.0041	28.3304	10.0041	10.0131	2.854	0.261581	0.0590586	-0.601743	0.00120733	2.29551	1.08112	20.1194	7.8601	15.5901	6.67519	4.52924	4.15006	6.14473	4.15006	1.21199	1.57202	53.4078	6.09088	53.4078	0.00609088	0.53133	0.584357	-0.097521	1.42357	0.939663	1.22663	7.83158	5.06151	0.546507	2.53075
2006.87	4.55269	4.55269	2.1158	2.1158	5.04444	9.97876	5.04444	10.0181	3.09845	10.0181	7.30757	2.87227	1.25364	0.25747	-0.640566	0.00121458	1.41994	0.886543	13.7604	7.88945	12.1124	6.70131	1.64793	4.16364	3.38137	4.16364	1.09775	1.57789	20.2124	6.10741	20.2124	0.00610741	0.528704	0.586302	0.122036	1.42755	0.885516	1.23275	3.9407	5.07746	0.576976	2.53873
2006.95	6.91394	6.91394	2.14514	2.14514	12.6109	10.0153	12.6109	10.0429	11.6222	10.0429	3.09983	2.89059	1.35929	0.278601	-0.679388	0.00122183	0.727668	0.743052	-1.26785	7.91897	-3.29918	6.72765	2.03133	4.17718	3.79684	4.17718	-0.0598732	1.58379	12.0711	6.12903	12.0711	0.00612903	0.539729	0.588242	0.341778	1.43155	0.774361	1.23887	-0.570614	5.09414	0.65528	2.54707
2007.04	2.31543	2.31543	2.17139	2.17139	3.38271	10.0488	3.38271	10.0694	3.52683	10.0694	-2.18106	2.90887	1.1598	0.238702	-0.71821	0.00122908	0.275172	0.643589	-14.3017	7.94436	-13.0116	6.75083	-1.29001	4.18798	0.436817	4.18798	-1.7163	1.58887	-10.6499	6.15087	-10.6499	0.00615087	0.532853	0.590178	0.553842	1.43552	0.741057	1.24499	-5.97702	5.1107	0.808413	2.55535
2007.12	-10.0272	-10.0272	2.19781	2.19781	-8.62542	10.0894	-8.62542	10.1041	-7.236	10.1041	-5.59968	2.92711	0.931357	0.193014	-0.757032	0.00123633	-0.364119	0.544763	-27.2669	7.97872	-25.4039	6.7842	-1.86305	4.19935	-0.241133	4.19935	-2.46004	1.59574	-36.2189	6.17276	-36.2189	0.00617276	0.495808	0.592109	0.658429	1.43948	0.710148	1.25111	-9.27809	5.12753	0.882677	2.56376
[truncated: 190 more rows]

## Sheet: 12m mean North Atlantic
time	GRACE	GRACE_err	steAlt	steAlt_err	steAlt_mwr	steAlt_mwr_err	steAlt_halosteric_uncorrected	steAlt_halosteric_uncorrected_err	OMrecon	OMrecon_err	atmosphere	atmosphere_err	GIA	GIA_err	OBD	OBD_err	Steric_full_depth	Steric_full_depth_err	Thermosteric	Thermosteric_err	Halosteric	Halosteric_err	Halosteric_uncorrected	Halosteric_uncorrected_err	Steric_deep	Steric_deep_err	Alt_mwr	Alt_mwr_err	Alt_mwrcdr	Alt_mwrcdr_err	greenland	greenland_err	antarctic	antarctic_err	glacier	glacier_err	lws_natural	lws_natural_err	lws_human	lws_human_err
[truncated: 240 more rows]

[truncated: 8 more sheets: Indian Ocean, 12m mean Indian Ocean, South Pacific, 12m mean South Pacific, South Atlantic, 12m mean South Atlantic, Remaining ocean areas, 12m mean Remaining ocean areas]
